# Supplementary material for: Bis{μ-2-[(4,6-bis{(2-hydroxy-5-methylphenyl)[(pyridin-2-yl)methyl]amino}-1,3,5-triazin-2-yl)[(pyridin-2-yl-κN)methyl]amino-κN]-4-methyl­phenolato-1:2κ2 O:O}bis­[(nitrato-κ2 O,O′)zinc]–acetonitrile–water (2/4/1)
Source: Acta Crystallogr Sect E Struct Rep Online. 2012 Jan 21;68(Pt 2):m194–5. doi: 10.1107/S1600536811053451 (PMC3274916; doi:10.1107/S1600536811053451)
Supplement: Supplementary file 1 [file e-68-0m194-sup1.cif]

##############################################################################
#                                                                            #
# This CIF contains the data in a paper accepted for publication in          #
# Acta Crystallographica Section E. It conforms to the requirements of       #
# Notes for Authors for Acta Crystallographica Section E, and has been       #
# peer reviewed under the auspices of the IUCr Commission on Journals.       #
#                                                                            #
# Full details of the Crystallographic Information File format               #
# are given in the paper "The Crystallographic Information File (CIF):       #
# a New Standard Archive File for Crystallography" by S. R. Hall, F. H.      #
# Allen and I. D. Brown [Acta Cryst. (1991), A47, 655-685].                  #
#                                                                            #
# The current version of the core CIF dictionary is obtainable from          #
# ftp://ftp.iucr.org/pub/cif_core.dic.                                       #
#                                                                            #
# Software is freely available for graphical display of the structure(s)     #
# in this CIF. For information consult the CIF software page                 #
# http://www.iucr.org/resources/cif/software.                                #
#                                                                            #
# This file may be used for bona fide research purposes within the           #
# scientific community so long as proper attribution is given to the journal # 
# article from which it was obtained.                                        #
#                                                                            #
##############################################################################
data_I
_audit_creation_method     SHELXL-97
_chemical_name_systematic
;
Bis{\m-2-[(4,6-bis{(2-hydroxy-5-methylphenyl)[(pyridin-2-yl)methyl]amino}-
1,3,5-triazin-2-yl)[(pyridin-2-yl-\k<i>N</i>)methyl]amino-\k<i>N</i>]-4-
methylphenolato-1:2\k^2^<i>O</i>}bis[(nitrato-\
\k^2^<i>O</i>,<i>O</i>')zinc]--acetonitrile--water (2/4/1)
;
_chemical_name_common     ?
_chemical_formula_moiety     'C84 H76 N20 O12 Zn2, 2(C2 H3 N), 0.5(H2 O)'
_chemical_formula_sum     'C88 H83 N22 O12.5 Zn2'
_chemical_formula_iupac     '[Zn2 (C42 H38 N9 O3)2 (N O3)2], 2C2 H3 N, 0.5H2 O'
_chemical_formula_weight     1779.53
_chemical_melting_point     ?
_symmetry_cell_setting     monoclinic
_symmetry_space_group_name_H-M     'C 2/c'
_symmetry_space_group_name_Hall     '-C 2yc'
loop_
    _symmetry_equiv_pos_as_xyz
    'x, y, z'
    '-x, y, -z+1/2'
    'x+1/2, y+1/2, z'
    '-x+1/2, y+1/2, -z+1/2'
    '-x, -y, -z'
    'x, -y, z-1/2'
    '-x+1/2, -y+1/2, -z'
    'x+1/2, -y+1/2, z-1/2'
_cell_length_a     31.154(3)
_cell_length_b     15.3768(13)
_cell_length_c     18.0060(16)
_cell_angle_alpha     90.00
_cell_angle_beta     100.253(2)
_cell_angle_gamma     90.00
_cell_volume     8488.0(13)
_cell_formula_units_Z     4
_cell_measurement_reflns_used     7351
_cell_measurement_theta_min     2.75
_cell_measurement_theta_max     29.41
_cell_measurement_temperature     150(2)
_exptl_crystal_description     parallelpiped
_exptl_crystal_colour     'light-yellow'
_exptl_crystal_size_max     0.16
_exptl_crystal_size_mid     0.04
_exptl_crystal_size_min     0.04
_exptl_crystal_density_diffrn     1.393
_exptl_crystal_density_meas     ?
_exptl_crystal_density_method     'not measured'
_exptl_crystal_F_000     3696
_exptl_absorpt_coefficient_mu     0.591
_exptl_absorpt_correction_type     multi-scan
_exptl_absorpt_process_details     '(SADABS; Sheldrick, 1996)'
_exptl_absorpt_correction_T_min     0.87
_exptl_absorpt_correction_T_max     0.93
_exptl_special_details     ?
_diffrn_ambient_temperature     150(2)
_diffrn_radiation_type     Synchrotron
_diffrn_radiation_wavelength     0.68940
_diffrn_radiation_source     'Daresbury SRS station 9.8'
_diffrn_radiation_monochromator     'silicon 111'
_diffrn_measurement_device_type     'Bruker APEXII CCD'
_diffrn_measurement_method     '\w rotation with narrow frames'
_diffrn_detector_area_resol_mean     ?
_diffrn_reflns_number     47083
_diffrn_reflns_av_R_equivalents     0.0390
_diffrn_reflns_av_sigmaI/netI     0.0360
_diffrn_reflns_theta_min     2.57
_diffrn_reflns_theta_max     29.51
_diffrn_reflns_theta_full     29.51
_diffrn_measured_fraction_theta_max     0.986
_diffrn_measured_fraction_theta_full     0.986
_diffrn_reflns_limit_h_min     -43
_diffrn_reflns_limit_h_max     44
_diffrn_reflns_limit_k_min     -21
_diffrn_reflns_limit_k_max     21
_diffrn_reflns_limit_l_min     -25
_diffrn_reflns_limit_l_max     25
_diffrn_standards_number     0
_diffrn_standards_interval_count     .
_diffrn_standards_interval_time     .
_diffrn_standards_decay_%     .
_refine_special_details
;
Refinement of <i>F</i>^2^ against ALL reflections. The weighted <i>R</i>-factor
<i>wR</i> and goodness of fit <i>S</i> are based on <i>F</i>^2^, conventional
<i>R</i>-factors <i>R</i> are based on <i>F</i>, with <i>F</i> set to zero for
negative <i>F</i>^2^. The threshold expression of <i>F</i>^2^ >
\s(<i>F</i>^2^) is used only for calculating <i>R</i>-factors(gt) <i>etc</i>.
and is not relevant to the choice of reflections for refinement.
<i>R</i>-factors based on <i>F</i>^2^ are statistically about twice as large
as those based on <i>F</i>, and <i>R</i>- factors based on ALL data will be
even larger.
;
_reflns_number_total     12791
_reflns_number_gt     10387
_reflns_threshold_expression     I>2\s(I)
_refine_ls_structure_factor_coef     Fsqd
_refine_ls_matrix_type     full
_refine_ls_R_factor_all     0.0496
_refine_ls_R_factor_gt     0.0387
_refine_ls_wR_factor_gt     0.1023
_refine_ls_wR_factor_ref     0.1080
_refine_ls_goodness_of_fit_ref     1.057
_refine_ls_restrained_S_all     1.057
_refine_ls_number_reflns     12791
_refine_ls_number_parameters     570
_refine_ls_number_restraints     0
_refine_ls_hydrogen_treatment     constr
_refine_ls_weighting_scheme     calc
_refine_ls_weighting_details
         'calc w=1/[\s^2^(Fo^2^)+(0.0554P)^2^+3.4344P] where P=(Fo^2^+2Fc^2^)/3'
_atom_sites_solution_hydrogens     geom
_atom_sites_solution_primary     direct
_atom_sites_solution_secondary     difmap
_refine_ls_shift/su_max     0.001
_refine_ls_shift/su_mean     0.000
_refine_diff_density_max     0.558
_refine_diff_density_min     -0.371
_refine_ls_extinction_method     none
_refine_ls_extinction_coef     .
loop_
    _atom_type_symbol
    _atom_type_description
    _atom_type_scat_dispersion_real
    _atom_type_scat_dispersion_imag
    _atom_type_scat_source
    'C' 'C' -0.0020 0.0015
         'WCROMER Program in WinGX L.Kissel & R.H.Pratt Acta Cryst A46 170 1990'
    'H' 'H' 0.0000 0.0000
         'WCROMER Program in WinGX L.Kissel & R.H.Pratt Acta Cryst A46 170 1990'
    'N' 'N' -0.0030 0.0031
         'WCROMER Program in WinGX L.Kissel & R.H.Pratt Acta Cryst A46 170 1990'
    'O' 'O' -0.0041 0.0057
         'WCROMER Program in WinGX L.Kissel & R.H.Pratt Acta Cryst A46 170 1990'
    'Zn' 'Zn' 0.2771 1.3632
         'WCROMER Program in WinGX L.Kissel & R.H.Pratt Acta Cryst A46 170 1990'
_computing_data_collection     'APEX2 (Bruker, 2009)'
_computing_cell_refinement     'SAINT (Bruker, 2007)'
_computing_data_reduction     'SAINT (Bruker, 2007)'
_computing_structure_solution     'SHELXTL (Sheldrick, 2008)'
_computing_structure_refinement     'SHELXTL (Sheldrick, 2008)'
_computing_molecular_graphics     'SHELXTL (Sheldrick, 2008)'
_computing_publication_material     'SHELXTL (Sheldrick, 2008)'
loop_
    _atom_site_type_symbol
    _atom_site_label
    _atom_site_fract_x
    _atom_site_fract_y
    _atom_site_fract_z
    _atom_site_U_iso_or_equiv
    _atom_site_adp_type
    _atom_site_calc_flag
    _atom_site_refinement_flags
    _atom_site_occupancy
    _atom_site_symmetry_multiplicity
    _atom_site_disorder_assembly
    _atom_site_disorder_group
    Zn Zn1 0.458384(5) 0.041228(10) 0.518223(9) 0.02346(5) Uani d . 1 1 . .
    C C1 0.44079(4) 0.23008(8) 0.54547(7) 0.0209(2) Uani d . 1 1 . .
    N N1 0.40078(4) 0.24336(8) 0.55736(7) 0.0243(2) Uani d . 1 1 . .
    C C2 0.37475(4) 0.28245(9) 0.49918(8) 0.0229(2) Uani d . 1 1 . .
    N N2 0.38661(4) 0.30793(8) 0.43508(7) 0.0246(2) Uani d . 1 1 . .
    C C3 0.42888(4) 0.29428(9) 0.43300(8) 0.0231(2) Uani d . 1 1 . .
    N N3 0.45848(4) 0.25762(8) 0.48758(6) 0.0231(2) Uani d . 1 1 . .
    N N4 0.46675(4) 0.17411(7) 0.59659(6) 0.0215(2) Uani d . 1 1 . .
    C C4 0.51379(4) 0.18675(9) 0.60775(7) 0.0222(2) Uani d . 1 1 . .
    C C5 0.53898(4) 0.13243(9) 0.57023(8) 0.0239(3) Uani d . 1 1 . .
    O O1 0.52016(3) 0.07228(7) 0.52085(6) 0.0254(2) Uani d . 1 1 . .
    C C6 0.58419(5) 0.14437(10) 0.58511(9) 0.0293(3) Uani d . 1 1 . .
    H H6A 0.6021 0.1098 0.5594 0.035 Uiso calc R 1 1 . .
    C C7 0.60321(5) 0.20596(10) 0.63692(9) 0.0331(3) Uani d . 1 1 . .
    H H7A 0.6341 0.2114 0.6472 0.040 Uiso calc R 1 1 . .
    C C8 0.57822(5) 0.25999(10) 0.67413(9) 0.0307(3) Uani d . 1 1 . .
    C C9 0.53309(5) 0.25013(9) 0.65745(8) 0.0261(3) Uani d . 1 1 . .
    H H9A 0.5152 0.2876 0.6806 0.031 Uiso calc R 1 1 . .
    C C10 0.59920(6) 0.32631(12) 0.73076(11) 0.0418(4) Uani d . 1 1 . .
    H H10A 0.6266 0.3029 0.7589 0.063 Uiso calc R 1 1 . .
    H H10B 0.5794 0.3398 0.7659 0.063 Uiso calc R 1 1 . .
    H H10C 0.6052 0.3794 0.7043 0.063 Uiso calc R 1 1 . .
    C C11 0.44937(5) 0.14906(9) 0.66421(8) 0.0244(3) Uani d . 1 1 . .
    H H11A 0.4195 0.1728 0.6600 0.029 Uiso calc R 1 1 . .
    H H11B 0.4676 0.1762 0.7088 0.029 Uiso calc R 1 1 . .
    C C12 0.44780(4) 0.05271(9) 0.67719(8) 0.0251(3) Uani d . 1 1 . .
    C C13 0.44166(5) 0.02155(11) 0.74728(9) 0.0336(3) Uani d . 1 1 . .
    H H13A 0.4400 0.0607 0.7875 0.040 Uiso calc R 1 1 . .
    C C14 0.43808(7) -0.06705(13) 0.75745(11) 0.0463(4) Uani d . 1 1 . .
    H H14A 0.4340 -0.0894 0.8049 0.056 Uiso calc R 1 1 . .
    C C15 0.44043(8) -0.12283(12) 0.69819(12) 0.0512(5) Uani d . 1 1 . .
    H H15A 0.4379 -0.1839 0.7040 0.061 Uiso calc R 1 1 . .
    C C16 0.44652(6) -0.08789(11) 0.63057(11) 0.0418(4) Uani d . 1 1 . .
    H H16A 0.4483 -0.1260 0.5897 0.050 Uiso calc R 1 1 . .
    N N5 0.45009(4) -0.00152(8) 0.62001(7) 0.0282(2) Uani d . 1 1 . .
    N N6 0.33232(4) 0.29589(8) 0.50585(7) 0.0258(2) Uani d . 1 1 . .
    O O2 0.29522(4) 0.41085(8) 0.60279(7) 0.0409(3) Uani d . 1 1 . .
    H H2 0.3006 0.4215 0.5596 0.061 Uiso calc R 1 1 . .
    C C17 0.31620(4) 0.26517(10) 0.57091(8) 0.0274(3) Uani d . 1 1 . .
    C C18 0.29838(5) 0.32432(11) 0.61599(9) 0.0311(3) Uani d . 1 1 . .
    C C19 0.28357(5) 0.29258(12) 0.67969(9) 0.0374(4) Uani d . 1 1 . .
    H H19A 0.2702 0.3313 0.7099 0.045 Uiso calc R 1 1 . .
    C C20 0.28802(5) 0.20607(13) 0.69934(9) 0.0391(4) Uani d . 1 1 . .
    H H20A 0.2785 0.1867 0.7438 0.047 Uiso calc R 1 1 . .
    C C21 0.30606(5) 0.14642(12) 0.65563(10) 0.0377(4) Uani d . 1 1 . .
    C C22 0.31922(5) 0.17715(11) 0.59040(9) 0.0322(3) Uani d . 1 1 . .
    H H22A 0.3305 0.1373 0.5584 0.039 Uiso calc R 1 1 . .
    C C23 0.31110(7) 0.05114(14) 0.67629(14) 0.0536(5) Uani d . 1 1 . .
    H H23A 0.3254 0.0455 0.7291 0.080 Uiso calc R 1 1 . .
    H H23B 0.3289 0.0225 0.6437 0.080 Uiso calc R 1 1 . .
    H H23C 0.2823 0.0237 0.6694 0.080 Uiso calc R 1 1 . .
    C C24 0.30153(4) 0.31816(10) 0.43693(8) 0.0281(3) Uani d . 1 1 . .
    H H24A 0.2715 0.3083 0.4459 0.034 Uiso calc R 1 1 . .
    H H24B 0.3064 0.2785 0.3960 0.034 Uiso calc R 1 1 . .
    C C25 0.30527(4) 0.41092(10) 0.41109(9) 0.0287(3) Uani d . 1 1 . .
    C C26 0.30984(5) 0.43047(11) 0.33770(9) 0.0332(3) Uani d . 1 1 . .
    H H26A 0.3124 0.3852 0.3028 0.040 Uiso calc R 1 1 . .
    C C27 0.31063(6) 0.51666(12) 0.31593(11) 0.0389(4) Uani d . 1 1 . .
    H H27A 0.3136 0.5315 0.2659 0.047 Uiso calc R 1 1 . .
    C C28 0.30703(6) 0.58063(12) 0.36824(11) 0.0418(4) Uani d . 1 1 . .
    H H28A 0.3070 0.6403 0.3547 0.050 Uiso calc R 1 1 . .
    C C29 0.30344(6) 0.55613(11) 0.44057(11) 0.0419(4) Uani d . 1 1 . .
    H H29A 0.3016 0.6004 0.4767 0.050 Uiso calc R 1 1 . .
    N N7 0.30247(5) 0.47250(9) 0.46250(8) 0.0351(3) Uani d . 1 1 . .
    N N8 0.44353(4) 0.31853(8) 0.36930(7) 0.0279(2) Uani d . 1 1 . .
    C C30 0.41349(5) 0.33489(11) 0.30045(8) 0.0339(3) Uani d . 1 1 . .
    C C31 0.41664(7) 0.41154(14) 0.26101(11) 0.0478(5) Uani d . 1 1 . .
    O O3 0.44543(6) 0.47581(11) 0.28450(11) 0.0692(5) Uani d . 1 1 . .
    H H3 0.4637 0.4584 0.3215 0.104 Uiso calc R 1 1 . .
    C C32 0.38783(8) 0.42351(19) 0.19253(13) 0.0664(7) Uani d . 1 1 . .
    H H32A 0.3895 0.4752 0.1643 0.080 Uiso calc R 1 1 . .
    C C33 0.35731(8) 0.3616(2) 0.16589(12) 0.0682(7) Uani d . 1 1 . .
    H H33A 0.3383 0.3715 0.1193 0.082 Uiso calc R 1 1 . .
    C C34 0.35332(7) 0.28482(16) 0.20493(11) 0.0535(5) Uani d . 1 1 . .
    C C35 0.38230(6) 0.27290(13) 0.27274(10) 0.0404(4) Uani d . 1 1 . .
    H H35A 0.3807 0.2210 0.3007 0.048 Uiso calc R 1 1 . .
    C C36 0.31979(9) 0.2168(2) 0.17639(15) 0.0825(9) Uani d . 1 1 . .
    H H36A 0.3246 0.1954 0.1272 0.124 Uiso calc R 1 1 . .
    H H36B 0.2906 0.2422 0.1710 0.124 Uiso calc R 1 1 . .
    H H36C 0.3224 0.1683 0.2123 0.124 Uiso calc R 1 1 . .
    C C37 0.48971(5) 0.30312(10) 0.36586(9) 0.0306(3) Uani d . 1 1 . .
    H H37A 0.4940 0.3087 0.3129 0.037 Uiso calc R 1 1 . .
    H H37B 0.4975 0.2429 0.3826 0.037 Uiso calc R 1 1 . .
    C C38 0.51987(5) 0.36585(10) 0.41449(9) 0.0313(3) Uani d . 1 1 . .
    C C39 0.55425(5) 0.33806(12) 0.46840(10) 0.0383(4) Uani d . 1 1 . .
    H H39A 0.5595 0.2778 0.4771 0.046 Uiso calc R 1 1 . .
    C C40 0.58092(6) 0.39966(13) 0.50970(12) 0.0478(4) Uani d . 1 1 . .
    H H40A 0.6047 0.3822 0.5473 0.057 Uiso calc R 1 1 . .
    C C41 0.57254(7) 0.48598(14) 0.49561(14) 0.0532(5) Uani d . 1 1 . .
    H H41A 0.5906 0.5294 0.5227 0.064 Uiso calc R 1 1 . .
    C C42 0.53723(7) 0.50866(13) 0.44110(14) 0.0532(5) Uani d . 1 1 . .
    H H42A 0.5312 0.5686 0.4317 0.064 Uiso calc R 1 1 . .
    N N9 0.51116(5) 0.44982(9) 0.40105(9) 0.0405(3) Uani d . 1 1 . .
    N N10 0.38032(5) 0.07108(9) 0.43434(9) 0.0395(3) Uani d . 1 1 . .
    O O10 0.41860(4) 0.08881(8) 0.42993(7) 0.0374(3) Uani d . 1 1 . .
    O O11 0.35018(5) 0.09345(12) 0.38307(11) 0.0715(5) Uani d . 1 1 . .
    O O12 0.37223(5) 0.03042(9) 0.49054(9) 0.0512(3) Uani d . 1 1 . .
    N N1S 0.30136(12) 0.78257(19) 0.4472(2) 0.1195(12) Uani d . 1 1 . .
    C C1S 0.28966(9) 0.85082(18) 0.43433(18) 0.0727(8) Uani d . 1 1 . .
    C C2S 0.27491(11) 0.9365(2) 0.4163(3) 0.1041(12) Uani d . 1 1 . .
    H H2S1 0.2950 0.9657 0.3883 0.156 Uiso calc R 1 1 . .
    H H2S2 0.2737 0.9687 0.4629 0.156 Uiso calc R 1 1 . .
    H H2S3 0.2457 0.9345 0.3851 0.156 Uiso calc R 1 1 . .
    O O1W 0.5000 0.5976(3) 0.2500 0.0740(15) Uani d SP 0.50 2 . .
loop_
    _atom_site_aniso_label
    _atom_site_aniso_U_11
    _atom_site_aniso_U_22
    _atom_site_aniso_U_33
    _atom_site_aniso_U_12
    _atom_site_aniso_U_13
    _atom_site_aniso_U_23
    Zn1 0.02159(8) 0.02630(9) 0.02305(9) 0.00057(6) 0.00550(6) -0.00004(6)
    C1 0.0212(6) 0.0200(5) 0.0206(6) 0.0003(4) 0.0016(4) -0.0014(4)
    N1 0.0206(5) 0.0284(6) 0.0237(6) 0.0014(4) 0.0032(4) 0.0023(4)
    C2 0.0206(6) 0.0217(6) 0.0260(6) 0.0006(5) 0.0027(5) -0.0007(5)
    N2 0.0234(5) 0.0263(6) 0.0237(6) 0.0022(4) 0.0029(4) 0.0017(4)
    C3 0.0242(6) 0.0226(6) 0.0224(6) 0.0005(5) 0.0040(5) -0.0002(5)
    N3 0.0220(5) 0.0248(5) 0.0226(5) 0.0012(4) 0.0041(4) 0.0013(4)
    N4 0.0187(5) 0.0258(5) 0.0199(5) 0.0009(4) 0.0033(4) 0.0022(4)
    C4 0.0199(6) 0.0248(6) 0.0209(6) -0.0010(5) 0.0011(4) 0.0020(5)
    C5 0.0221(6) 0.0242(6) 0.0248(6) -0.0013(5) 0.0028(5) 0.0031(5)
    O1 0.0223(4) 0.0265(5) 0.0281(5) -0.0018(4) 0.0062(4) -0.0038(4)
    C6 0.0221(6) 0.0295(7) 0.0365(8) 0.0004(5) 0.0057(5) 0.0034(6)
    C7 0.0215(6) 0.0353(8) 0.0403(8) -0.0053(6) -0.0007(6) 0.0060(6)
    C8 0.0301(7) 0.0297(7) 0.0295(7) -0.0071(6) -0.0024(6) 0.0034(6)
    C9 0.0275(7) 0.0249(6) 0.0244(7) -0.0010(5) 0.0010(5) 0.0015(5)
    C10 0.0387(9) 0.0403(9) 0.0417(9) -0.0125(7) -0.0060(7) -0.0029(7)
    C11 0.0255(6) 0.0287(7) 0.0192(6) 0.0006(5) 0.0048(5) 0.0007(5)
    C12 0.0216(6) 0.0301(7) 0.0241(6) -0.0010(5) 0.0050(5) 0.0005(5)
    C13 0.0370(8) 0.0387(8) 0.0274(7) -0.0039(6) 0.0115(6) 0.0012(6)
    C14 0.0649(12) 0.0420(9) 0.0384(9) -0.0031(9) 0.0265(9) 0.0099(8)
    C15 0.0794(14) 0.0304(8) 0.0531(12) -0.0030(9) 0.0369(11) 0.0074(8)
    C16 0.0603(11) 0.0284(8) 0.0436(10) -0.0030(7) 0.0278(8) -0.0004(7)
    N5 0.0314(6) 0.0267(6) 0.0286(6) -0.0011(5) 0.0113(5) 0.0007(5)
    N6 0.0188(5) 0.0311(6) 0.0271(6) 0.0016(4) 0.0028(4) 0.0047(5)
    O2 0.0510(7) 0.0345(6) 0.0394(7) -0.0020(5) 0.0145(6) -0.0057(5)
    C17 0.0184(6) 0.0332(7) 0.0298(7) -0.0013(5) 0.0020(5) 0.0036(6)
    C18 0.0264(7) 0.0370(8) 0.0287(7) -0.0048(6) 0.0016(5) -0.0025(6)
    C19 0.0325(8) 0.0511(10) 0.0287(8) -0.0092(7) 0.0060(6) -0.0064(7)
    C20 0.0289(8) 0.0590(11) 0.0284(8) -0.0105(7) 0.0023(6) 0.0072(7)
    C21 0.0231(7) 0.0458(9) 0.0426(9) -0.0026(6) 0.0017(6) 0.0149(7)
    C22 0.0215(6) 0.0357(8) 0.0392(8) 0.0019(6) 0.0051(6) 0.0080(6)
    C23 0.0389(10) 0.0548(12) 0.0685(14) 0.0053(8) 0.0135(9) 0.0319(10)
    C24 0.0201(6) 0.0310(7) 0.0312(7) 0.0004(5) -0.0007(5) 0.0043(6)
    C25 0.0202(6) 0.0304(7) 0.0334(8) 0.0026(5) -0.0006(5) 0.0037(6)
    C26 0.0284(7) 0.0350(8) 0.0361(8) 0.0038(6) 0.0055(6) 0.0051(6)
    C27 0.0350(8) 0.0411(9) 0.0406(9) 0.0018(7) 0.0070(7) 0.0119(7)
    C28 0.0421(9) 0.0321(8) 0.0485(10) -0.0019(7) 0.0006(8) 0.0092(7)
    C29 0.0464(10) 0.0316(8) 0.0451(10) -0.0003(7) 0.0014(8) 0.0000(7)
    N7 0.0368(7) 0.0328(7) 0.0340(7) 0.0005(5) 0.0021(6) 0.0036(5)
    N8 0.0279(6) 0.0340(6) 0.0224(6) 0.0060(5) 0.0065(4) 0.0046(5)
    C30 0.0343(8) 0.0455(9) 0.0224(7) 0.0131(7) 0.0067(6) 0.0043(6)
    C31 0.0452(10) 0.0592(12) 0.0395(10) 0.0119(9) 0.0089(8) 0.0206(9)
    O3 0.0639(10) 0.0611(10) 0.0773(12) 0.0008(8) -0.0022(9) 0.0417(9)
    C32 0.0593(14) 0.0960(19) 0.0440(12) 0.0224(13) 0.0092(10) 0.0364(12)
    C33 0.0544(13) 0.120(2) 0.0269(9) 0.0290(14) -0.0009(8) 0.0068(11)
    C34 0.0477(11) 0.0789(15) 0.0306(9) 0.0197(10) -0.0023(8) -0.0115(9)
    C35 0.0397(9) 0.0509(10) 0.0287(8) 0.0133(7) 0.0014(6) -0.0050(7)
    C36 0.0671(16) 0.108(2) 0.0594(15) 0.0119(15) -0.0233(12) -0.0309(15)
    C37 0.0304(7) 0.0370(8) 0.0266(7) 0.0062(6) 0.0109(6) 0.0033(6)
    C38 0.0315(7) 0.0340(7) 0.0318(8) -0.0005(6) 0.0145(6) 0.0041(6)
    C39 0.0335(8) 0.0372(8) 0.0441(9) -0.0057(6) 0.0065(7) 0.0077(7)
    C40 0.0394(9) 0.0517(11) 0.0507(11) -0.0141(8) 0.0034(8) 0.0045(9)
    C41 0.0501(11) 0.0463(10) 0.0660(14) -0.0170(9) 0.0178(10) -0.0099(10)
    C42 0.0546(12) 0.0328(9) 0.0757(15) -0.0051(8) 0.0209(11) -0.0002(9)
    N9 0.0421(8) 0.0330(7) 0.0493(9) 0.0022(6) 0.0158(7) 0.0056(6)
    N10 0.0492(9) 0.0289(7) 0.0376(8) 0.0086(6) -0.0001(6) 0.0016(6)
    O10 0.0399(6) 0.0382(6) 0.0310(6) 0.0015(5) -0.0020(5) -0.0014(5)
    O11 0.0415(8) 0.0744(11) 0.0861(12) -0.0037(7) -0.0226(8) 0.0281(9)
    O12 0.0466(8) 0.0519(8) 0.0579(9) 0.0067(6) 0.0169(7) 0.0065(7)
    N1S 0.137(3) 0.0659(17) 0.172(3) 0.0061(17) 0.072(2) -0.0190(19)
    C1S 0.0600(14) 0.0625(16) 0.105(2) -0.0031(12) 0.0395(15) -0.0205(15)
    C2S 0.0685(19) 0.0724(19) 0.175(4) 0.0003(15) 0.031(2) -0.005(2)
    O1W 0.096(4) 0.046(2) 0.094(4) 0.000 0.052(3) 0.000
_geom_special_details
;
Also a short hydrogen bond is seen for the half-occupied water to two phenol
groups: O3---Ow 2.676(3) \%A.
All e.s.d.'s (except the e.s.d. in the dihedral angle between two l.s. planes)
are estimated using the full covariance matrix. The cell e.s.d.'s are taken
into account individually in the estimation of e.s.d.'s in distances, angles
and torsion angles; correlations between e.s.d.'s in cell parameters are only
used when they are defined by crystal symmetry. An approximate (isotropic)
treatment of cell e.s.d.'s is used for estimating e.s.d.'s involving l.s.
planes.
;
loop_
    _geom_bond_atom_site_label_1
    _geom_bond_atom_site_label_2
    _geom_bond_site_symmetry_2
    _geom_bond_distance
    _geom_bond_publ_flag
    Zn1 Zn1 5_656 3.0607(4) ?
    Zn1 O1 . 1.9752(10) y
    Zn1 O1 5_656 2.0386(10) y
    Zn1 O10 . 1.9743(12) y
    Zn1 N4 . 2.4705(12) y
    Zn1 N5 . 2.0066(13) y
    C1 N1 . 1.3176(17) ?
    C1 N3 . 1.3320(17) ?
    C1 N4 . 1.4061(16) ?
    N1 C2 . 1.3467(17) ?
    C2 N2 . 1.3319(18) ?
    C2 N6 . 1.3642(17) ?
    N2 C3 . 1.3405(17) ?
    C3 N3 . 1.3460(17) ?
    C3 N8 . 1.3598(18) ?
    N4 C4 . 1.4563(16) ?
    N4 C11 . 1.4693(17) ?
    C4 C5 . 1.3994(19) ?
    C4 C9 . 1.3860(19) ?
    C5 O1 . 1.3433(17) ?
    C5 C6 . 1.3982(19) ?
    O1 Zn1 5_656 2.0386(10) ?
    C6 H6A . 0.9500 ?
    C6 C7 . 1.386(2) ?
    C7 H7A . 0.9500 ?
    C7 C8 . 1.390(2) ?
    C8 C9 . 1.393(2) ?
    C8 C10 . 1.507(2) ?
    C9 H9A . 0.9500 ?
    C10 H10A . 0.9800 ?
    C10 H10B . 0.9800 ?
    C10 H10C . 0.9800 ?
    C11 H11A . 0.9900 ?
    C11 H11B . 0.9900 ?
    C11 C12 . 1.502(2) ?
    C12 C13 . 1.395(2) ?
    C12 N5 . 1.3367(19) ?
    C13 H13A . 0.9500 ?
    C13 C14 . 1.382(2) ?
    C14 H14A . 0.9500 ?
    C14 C15 . 1.381(3) ?
    C15 H15A . 0.9500 ?
    C15 C16 . 1.375(2) ?
    C16 H16A . 0.9500 ?
    C16 N5 . 1.349(2) ?
    N6 C17 . 1.4342(19) ?
    N6 C24 . 1.4677(18) ?
    O2 H2 . 0.8400 ?
    O2 C18 . 1.352(2) ?
    C17 C18 . 1.398(2) ?
    C17 C22 . 1.397(2) ?
    C18 C19 . 1.398(2) ?
    C19 H19A . 0.9500 ?
    C19 C20 . 1.377(3) ?
    C20 H20A . 0.9500 ?
    C20 C21 . 1.391(3) ?
    C21 C22 . 1.394(2) ?
    C21 C23 . 1.513(3) ?
    C22 H22A . 0.9500 ?
    C23 H23A . 0.9800 ?
    C23 H23B . 0.9800 ?
    C23 H23C . 0.9800 ?
    C24 H24A . 0.9900 ?
    C24 H24B . 0.9900 ?
    C24 C25 . 1.511(2) ?
    C25 C26 . 1.387(2) ?
    C25 N7 . 1.338(2) ?
    C26 H26A . 0.9500 ?
    C26 C27 . 1.384(2) ?
    C27 H27A . 0.9500 ?
    C27 C28 . 1.380(3) ?
    C28 H28A . 0.9500 ?
    C28 C29 . 1.379(3) ?
    C29 H29A . 0.9500 ?
    C29 N7 . 1.347(2) ?
    N8 C30 . 1.4363(19) ?
    N8 C37 . 1.4704(19) ?
    C30 C31 . 1.389(3) ?
    C30 C35 . 1.389(3) ?
    C31 O3 . 1.351(3) ?
    C31 C32 . 1.402(3) ?
    O3 H3 . 0.8400 ?
    C32 H32A . 0.9500 ?
    C32 C33 . 1.370(4) ?
    C33 H33A . 0.9500 ?
    C33 C34 . 1.391(4) ?
    C34 C35 . 1.395(2) ?
    C34 C36 . 1.503(4) ?
    C35 H35A . 0.9500 ?
    C36 H36A . 0.9800 ?
    C36 H36B . 0.9800 ?
    C36 H36C . 0.9800 ?
    C37 H37A . 0.9900 ?
    C37 H37B . 0.9900 ?
    C37 C38 . 1.512(2) ?
    C38 C39 . 1.379(2) ?
    C38 N9 . 1.333(2) ?
    C39 H39A . 0.9500 ?
    C39 C40 . 1.386(3) ?
    C40 H40A . 0.9500 ?
    C40 C41 . 1.368(3) ?
    C41 H41A . 0.9500 ?
    C41 C42 . 1.382(3) ?
    C42 H42A . 0.9500 ?
    C42 N9 . 1.338(3) ?
    N10 O10 . 1.240(2) ?
    N10 O11 . 1.2425(19) ?
    N10 O12 . 1.253(2) ?
    N1S C1S . 1.122(4) ?
    C1S C2S . 1.414(4) ?
    C2S H2S1 . 0.9800 ?
    C2S H2S2 . 0.9800 ?
    C2S H2S3 . 0.9800 ?
loop_
    _geom_angle_atom_site_label_1
    _geom_angle_atom_site_label_2
    _geom_angle_atom_site_label_3
    _geom_angle_site_symmetry_1
    _geom_angle_site_symmetry_3
    _geom_angle
    _geom_angle_publ_flag
    Zn1 Zn1 N4 5_656 . 117.24(3) ?
    Zn1 Zn1 O1 5_656 . 41.08(3) ?
    Zn1 Zn1 O1 5_656 5_656 39.55(3) ?
    Zn1 Zn1 N5 5_656 . 108.17(4) ?
    Zn1 Zn1 O10 5_656 . 114.54(4) ?
    N4 Zn1 O1 . . 77.47(4) ?
    N4 Zn1 O1 . 5_656 153.84(4) ?
    N4 Zn1 N5 . . 76.52(4) ?
    N4 Zn1 O10 . . 98.09(4) ?
    O1 Zn1 O1 . 5_656 80.63(4) ?
    O1 Zn1 N5 . . 109.92(5) ?
    O1 Zn1 N5 5_656 . 97.94(5) ?
    O1 Zn1 O10 . . 113.52(5) ?
    O1 Zn1 O10 5_656 . 103.70(5) ?
    N5 Zn1 O10 . . 133.83(5) ?
    N1 C1 N3 . . 127.81(12) ?
    N1 C1 N4 . . 116.05(12) ?
    N3 C1 N4 . . 115.90(11) ?
    C1 N1 C2 . . 113.50(12) ?
    N1 C2 N2 . . 125.73(12) ?
    N1 C2 N6 . . 117.24(12) ?
    N2 C2 N6 . . 117.02(12) ?
    C2 N2 C3 . . 113.80(12) ?
    N2 C3 N3 . . 126.44(12) ?
    N2 C3 N8 . . 117.36(12) ?
    N3 C3 N8 . . 116.20(12) ?
    C1 N3 C3 . . 112.29(11) ?
    Zn1 N4 C1 . . 98.19(8) ?
    Zn1 N4 C4 . . 100.98(8) ?
    Zn1 N4 C11 . . 103.86(8) ?
    C1 N4 C4 . . 117.14(11) ?
    C1 N4 C11 . . 116.68(11) ?
    C4 N4 C11 . . 115.52(10) ?
    N4 C4 C5 . . 119.39(12) ?
    N4 C4 C9 . . 119.55(12) ?
    C5 C4 C9 . . 121.01(12) ?
    C4 C5 O1 . . 120.94(12) ?
    C4 C5 C6 . . 117.48(13) ?
    O1 C5 C6 . . 121.56(13) ?
    Zn1 O1 Zn1 . 5_656 99.37(4) ?
    Zn1 O1 C5 . . 119.40(8) ?
    Zn1 O1 C5 5_656 . 133.36(9) ?
    C5 C6 H6A . . 119.5 ?
    C5 C6 C7 . . 120.94(14) ?
    H6A C6 C7 . . 119.5 ?
    C6 C7 H7A . . 119.2 ?
    C6 C7 C8 . . 121.58(13) ?
    H7A C7 C8 . . 119.2 ?
    C7 C8 C9 . . 117.50(14) ?
    C7 C8 C10 . . 121.21(14) ?
    C9 C8 C10 . . 121.29(15) ?
    C4 C9 C8 . . 121.41(14) ?
    C4 C9 H9A . . 119.3 ?
    C8 C9 H9A . . 119.3 ?
    C8 C10 H10A . . 109.5 ?
    C8 C10 H10B . . 109.5 ?
    C8 C10 H10C . . 109.5 ?
    H10A C10 H10B . . 109.5 ?
    H10A C10 H10C . . 109.5 ?
    H10B C10 H10C . . 109.5 ?
    N4 C11 H11A . . 108.6 ?
    N4 C11 H11B . . 108.6 ?
    N4 C11 C12 . . 114.49(11) ?
    H11A C11 H11B . . 107.6 ?
    H11A C11 C12 . . 108.6 ?
    H11B C11 C12 . . 108.6 ?
    C11 C12 C13 . . 119.56(13) ?
    C11 C12 N5 . . 119.20(12) ?
    C13 C12 N5 . . 121.16(14) ?
    C12 C13 H13A . . 120.5 ?
    C12 C13 C14 . . 119.08(15) ?
    H13A C13 C14 . . 120.5 ?
    C13 C14 H14A . . 120.2 ?
    C13 C14 C15 . . 119.56(16) ?
    H14A C14 C15 . . 120.2 ?
    C14 C15 H15A . . 120.8 ?
    C14 C15 C16 . . 118.44(17) ?
    H15A C15 C16 . . 120.8 ?
    C15 C16 H16A . . 118.7 ?
    C15 C16 N5 . . 122.51(16) ?
    H16A C16 N5 . . 118.7 ?
    Zn1 N5 C12 . . 122.17(10) ?
    Zn1 N5 C16 . . 118.59(11) ?
    C12 N5 C16 . . 119.25(13) ?
    C2 N6 C17 . . 120.51(12) ?
    C2 N6 C24 . . 117.30(12) ?
    C17 N6 C24 . . 119.75(11) ?
    H2 O2 C18 . . 109.5 ?
    N6 C17 C18 . . 119.53(13) ?
    N6 C17 C22 . . 120.43(14) ?
    C18 C17 C22 . . 120.03(14) ?
    O2 C18 C17 . . 124.20(14) ?
    O2 C18 C19 . . 117.62(15) ?
    C17 C18 C19 . . 118.17(15) ?
    C18 C19 H19A . . 119.5 ?
    C18 C19 C20 . . 121.01(16) ?
    H19A C19 C20 . . 119.5 ?
    C19 C20 H20A . . 119.2 ?
    C19 C20 C21 . . 121.61(15) ?
    H20A C20 C21 . . 119.2 ?
    C20 C21 C22 . . 117.54(16) ?
    C20 C21 C23 . . 122.29(17) ?
    C22 C21 C23 . . 120.17(18) ?
    C17 C22 C21 . . 121.56(16) ?
    C17 C22 H22A . . 119.2 ?
    C21 C22 H22A . . 119.2 ?
    C21 C23 H23A . . 109.5 ?
    C21 C23 H23B . . 109.5 ?
    C21 C23 H23C . . 109.5 ?
    H23A C23 H23B . . 109.5 ?
    H23A C23 H23C . . 109.5 ?
    H23B C23 H23C . . 109.5 ?
    N6 C24 H24A . . 108.8 ?
    N6 C24 H24B . . 108.8 ?
    N6 C24 C25 . . 113.95(12) ?
    H24A C24 H24B . . 107.7 ?
    H24A C24 C25 . . 108.8 ?
    H24B C24 C25 . . 108.8 ?
    C24 C25 C26 . . 121.63(14) ?
    C24 C25 N7 . . 115.90(14) ?
    C26 C25 N7 . . 122.43(14) ?
    C25 C26 H26A . . 120.4 ?
    C25 C26 C27 . . 119.18(16) ?
    H26A C26 C27 . . 120.4 ?
    C26 C27 H27A . . 120.6 ?
    C26 C27 C28 . . 118.79(17) ?
    H27A C27 C28 . . 120.6 ?
    C27 C28 H28A . . 120.7 ?
    C27 C28 C29 . . 118.68(16) ?
    H28A C28 C29 . . 120.7 ?
    C28 C29 H29A . . 118.4 ?
    C28 C29 N7 . . 123.18(17) ?
    H29A C29 N7 . . 118.4 ?
    C25 N7 C29 . . 117.72(15) ?
    C3 N8 C30 . . 120.74(12) ?
    C3 N8 C37 . . 117.98(12) ?
    C30 N8 C37 . . 118.94(12) ?
    N8 C30 C31 . . 119.71(16) ?
    N8 C30 C35 . . 119.77(15) ?
    C31 C30 C35 . . 120.50(16) ?
    C30 C31 O3 . . 124.36(17) ?
    C30 C31 C32 . . 117.9(2) ?
    O3 C31 C32 . . 117.69(19) ?
    C31 O3 H3 . . 109.5 ?
    C31 C32 H32A . . 119.6 ?
    C31 C32 C33 . . 120.8(2) ?
    H32A C32 C33 . . 119.6 ?
    C32 C33 H33A . . 119.0 ?
    C32 C33 C34 . . 122.10(19) ?
    H33A C33 C34 . . 119.0 ?
    C33 C34 C35 . . 116.8(2) ?
    C33 C34 C36 . . 122.5(2) ?
    C35 C34 C36 . . 120.7(2) ?
    C30 C35 C34 . . 121.77(19) ?
    C30 C35 H35A . . 119.1 ?
    C34 C35 H35A . . 119.1 ?
    C34 C36 H36A . . 109.5 ?
    C34 C36 H36B . . 109.5 ?
    C34 C36 H36C . . 109.5 ?
    H36A C36 H36B . . 109.5 ?
    H36A C36 H36C . . 109.5 ?
    H36B C36 H36C . . 109.5 ?
    N8 C37 H37A . . 109.1 ?
    N8 C37 H37B . . 109.1 ?
    N8 C37 C38 . . 112.62(12) ?
    H37A C37 H37B . . 107.8 ?
    H37A C37 C38 . . 109.1 ?
    H37B C37 C38 . . 109.1 ?
    C37 C38 C39 . . 122.31(15) ?
    C37 C38 N9 . . 115.30(15) ?
    C39 C38 N9 . . 122.38(16) ?
    C38 C39 H39A . . 120.6 ?
    C38 C39 C40 . . 118.83(17) ?
    H39A C39 C40 . . 120.6 ?
    C39 C40 H40A . . 120.4 ?
    C39 C40 C41 . . 119.16(19) ?
    H40A C40 C41 . . 120.4 ?
    C40 C41 H41A . . 120.7 ?
    C40 C41 C42 . . 118.56(19) ?
    H41A C41 C42 . . 120.7 ?
    C41 C42 H42A . . 118.6 ?
    C41 C42 N9 . . 122.84(19) ?
    H42A C42 N9 . . 118.6 ?
    C38 N9 C42 . . 118.22(17) ?
    O10 N10 O11 . . 120.00(16) ?
    O10 N10 O12 . . 119.72(15) ?
    O11 N10 O12 . . 120.29(17) ?
    Zn1 O10 N10 . . 109.88(10) ?
    N1S C1S C2S . . 178.7(4) ?
    C1S C2S H2S1 . . 109.5 ?
    C1S C2S H2S2 . . 109.5 ?
    C1S C2S H2S3 . . 109.5 ?
    H2S1 C2S H2S2 . . 109.5 ?
    H2S1 C2S H2S3 . . 109.5 ?
    H2S2 C2S H2S3 . . 109.5 ?
loop_
    _geom_torsion_atom_site_label_1
    _geom_torsion_atom_site_label_2
    _geom_torsion_atom_site_label_3
    _geom_torsion_atom_site_label_4
    _geom_torsion_site_symmetry_1
    _geom_torsion_site_symmetry_2
    _geom_torsion_site_symmetry_3
    _geom_torsion_site_symmetry_4
    _geom_torsion
    _geom_torsion_publ_flag
    N3 C1 N1 C2 . . . . 6.8(2) ?
    N4 C1 N1 C2 . . . . -167.31(11) ?
    C1 N1 C2 N2 . . . . -1.0(2) ?
    C1 N1 C2 N6 . . . . 177.80(12) ?
    N1 C2 N2 C3 . . . . -2.4(2) ?
    N6 C2 N2 C3 . . . . 178.78(12) ?
    C2 N2 C3 N3 . . . . 0.9(2) ?
    C2 N2 C3 N8 . . . . 179.95(12) ?
    N1 C1 N3 C3 . . . . -8.0(2) ?
    N4 C1 N3 C3 . . . . 166.17(11) ?
    N2 C3 N3 C1 . . . . 3.7(2) ?
    N8 C3 N3 C1 . . . . -175.39(12) ?
    N1 C1 N4 Zn1 . . . . 99.82(11) ?
    N1 C1 N4 C4 . . . . -153.32(12) ?
    N1 C1 N4 C11 . . . . -10.25(17) ?
    N3 C1 N4 Zn1 . . . . -75.03(11) ?
    N3 C1 N4 C4 . . . . 31.83(16) ?
    N3 C1 N4 C11 . . . . 174.90(11) ?
    Zn1 Zn1 N4 C1 5_656 . . . 121.41(7) ?
    Zn1 Zn1 N4 C4 5_656 . . . 1.58(8) ?
    Zn1 Zn1 N4 C11 5_656 . . . -118.40(7) ?
    O1 Zn1 N4 C1 . . . . 110.80(8) ?
    O1 Zn1 N4 C1 5_656 . . . 144.67(9) ?
    O1 Zn1 N4 C4 . . . . -9.03(7) ?
    O1 Zn1 N4 C4 5_656 . . . 24.84(13) ?
    O1 Zn1 N4 C11 . . . . -129.01(8) ?
    O1 Zn1 N4 C11 5_656 . . . -95.15(11) ?
    N5 Zn1 N4 C1 . . . . -134.86(8) ?
    N5 Zn1 N4 C4 . . . . 105.31(8) ?
    N5 Zn1 N4 C11 . . . . -14.68(8) ?
    O10 Zn1 N4 C1 . . . . -1.61(8) ?
    O10 Zn1 N4 C4 . . . . -121.44(8) ?
    O10 Zn1 N4 C11 . . . . 118.57(8) ?
    Zn1 N4 C4 C5 . . . . 5.41(13) ?
    Zn1 N4 C4 C9 . . . . -172.18(11) ?
    C1 N4 C4 C5 . . . . -99.81(15) ?
    C1 N4 C4 C9 . . . . 82.59(15) ?
    C11 N4 C4 C5 . . . . 116.69(14) ?
    C11 N4 C4 C9 . . . . -60.91(16) ?
    N4 C4 C5 O1 . . . . 3.88(19) ?
    N4 C4 C5 C6 . . . . -177.27(12) ?
    C9 C4 C5 O1 . . . . -178.56(12) ?
    C9 C4 C5 C6 . . . . 0.3(2) ?
    C4 C5 O1 Zn1 . . . . -14.20(17) ?
    C4 C5 O1 Zn1 . . . 5_656 -156.31(10) ?
    C6 C5 O1 Zn1 . . . . 167.00(10) ?
    C6 C5 O1 Zn1 . . . 5_656 24.9(2) ?
    Zn1 Zn1 O1 C5 5_656 . . . -153.10(12) ?
    N4 Zn1 O1 Zn1 . . . 5_656 165.58(5) ?
    N4 Zn1 O1 C5 . . . . 12.48(9) ?
    O1 Zn1 O1 Zn1 5_656 . . 5_656 0.0 ?
    O1 Zn1 O1 C5 5_656 . . . -153.10(12) ?
    N5 Zn1 O1 Zn1 . . . 5_656 95.12(5) ?
    N5 Zn1 O1 C5 . . . . -57.98(11) ?
    O10 Zn1 O1 Zn1 . . . 5_656 -100.96(5) ?
    O10 Zn1 O1 C5 . . . . 105.95(10) ?
    C4 C5 C6 C7 . . . . 2.0(2) ?
    O1 C5 C6 C7 . . . . -179.19(14) ?
    C5 C6 C7 C8 . . . . -2.1(2) ?
    C6 C7 C8 C9 . . . . 0.0(2) ?
    C6 C7 C8 C10 . . . . 179.56(15) ?
    N4 C4 C9 C8 . . . . 175.07(12) ?
    C5 C4 C9 C8 . . . . -2.5(2) ?
    C7 C8 C9 C4 . . . . 2.3(2) ?
    C10 C8 C9 C4 . . . . -177.28(14) ?
    Zn1 N4 C11 C12 . . . . 20.18(13) ?
    C1 N4 C11 C12 . . . . 126.93(13) ?
    C4 N4 C11 C12 . . . . -89.40(14) ?
    N4 C11 C12 C13 . . . . 165.30(13) ?
    N4 C11 C12 N5 . . . . -18.10(18) ?
    C11 C12 C13 C14 . . . . 176.79(15) ?
    N5 C12 C13 C14 . . . . 0.3(2) ?
    C12 C13 C14 C15 . . . . -0.3(3) ?
    C13 C14 C15 C16 . . . . 0.3(3) ?
    C14 C15 C16 N5 . . . . -0.3(3) ?
    C11 C12 N5 Zn1 . . . . 2.92(18) ?
    C11 C12 N5 C16 . . . . -176.76(14) ?
    C13 C12 N5 Zn1 . . . . 179.46(11) ?
    C13 C12 N5 C16 . . . . -0.2(2) ?
    C15 C16 N5 Zn1 . . . . -179.46(17) ?
    C15 C16 N5 C12 . . . . 0.2(3) ?
    Zn1 Zn1 N5 C12 5_656 . . . 121.56(11) ?
    Zn1 Zn1 N5 C16 5_656 . . . -58.76(13) ?
    N4 Zn1 N5 C12 . . . . 6.92(11) ?
    N4 Zn1 N5 C16 . . . . -173.40(13) ?
    O1 Zn1 N5 C12 . . . . 78.01(12) ?
    O1 Zn1 N5 C12 5_656 . . . 160.88(11) ?
    O1 Zn1 N5 C16 . . . . -102.31(13) ?
    O1 Zn1 N5 C16 5_656 . . . -19.44(13) ?
    O10 Zn1 N5 C12 . . . . -81.38(13) ?
    O10 Zn1 N5 C16 . . . . 98.30(14) ?
    N1 C2 N6 C17 . . . . -3.09(19) ?
    N1 C2 N6 C24 . . . . -165.36(12) ?
    N2 C2 N6 C17 . . . . 175.86(12) ?
    N2 C2 N6 C24 . . . . 13.59(18) ?
    C2 N6 C17 C18 . . . . 121.40(15) ?
    C2 N6 C17 C22 . . . . -56.99(19) ?
    C24 N6 C17 C18 . . . . -76.76(18) ?
    C24 N6 C17 C22 . . . . 104.84(16) ?
    N6 C17 C18 O2 . . . . -0.3(2) ?
    N6 C17 C18 C19 . . . . -179.01(13) ?
    C22 C17 C18 O2 . . . . 178.12(14) ?
    C22 C17 C18 C19 . . . . -0.6(2) ?
    O2 C18 C19 C20 . . . . -176.18(14) ?
    C17 C18 C19 C20 . . . . 2.6(2) ?
    C18 C19 C20 C21 . . . . -2.1(2) ?
    C19 C20 C21 C22 . . . . -0.6(2) ?
    C19 C20 C21 C23 . . . . -179.86(16) ?
    C20 C21 C22 C17 . . . . 2.6(2) ?
    C23 C21 C22 C17 . . . . -178.07(15) ?
    N6 C17 C22 C21 . . . . 176.34(13) ?
    C18 C17 C22 C21 . . . . -2.1(2) ?
    C2 N6 C24 C25 . . . . -75.79(16) ?
    C17 N6 C24 C25 . . . . 121.81(14) ?
    N6 C24 C25 C26 . . . . 128.15(15) ?
    N6 C24 C25 N7 . . . . -53.93(17) ?
    C24 C25 C26 C27 . . . . 176.35(14) ?
    N7 C25 C26 C27 . . . . -1.4(2) ?
    C25 C26 C27 C28 . . . . 0.3(2) ?
    C26 C27 C28 C29 . . . . 1.0(3) ?
    C27 C28 C29 N7 . . . . -1.2(3) ?
    C24 C25 N7 C29 . . . . -176.73(14) ?
    C26 C25 N7 C29 . . . . 1.2(2) ?
    C28 C29 N7 C25 . . . . 0.2(3) ?
    N2 C3 N8 C30 . . . . -16.9(2) ?
    N2 C3 N8 C37 . . . . -179.36(13) ?
    N3 C3 N8 C30 . . . . 162.23(13) ?
    N3 C3 N8 C37 . . . . -0.23(19) ?
    C3 N8 C30 C31 . . . . 129.60(17) ?
    C3 N8 C30 C35 . . . . -52.2(2) ?
    C37 N8 C30 C31 . . . . -68.1(2) ?
    C37 N8 C30 C35 . . . . 110.11(17) ?
    N8 C30 C31 O3 . . . . -3.0(3) ?
    N8 C30 C31 C32 . . . . 177.53(17) ?
    C35 C30 C31 O3 . . . . 178.76(19) ?
    C35 C30 C31 C32 . . . . -0.7(3) ?
    C30 C31 C32 C33 . . . . 0.5(3) ?
    O3 C31 C32 C33 . . . . -178.9(2) ?
    C31 C32 C33 C34 . . . . 0.1(4) ?
    C32 C33 C34 C35 . . . . -0.6(3) ?
    C32 C33 C34 C36 . . . . 179.7(2) ?
    N8 C30 C35 C34 . . . . -178.04(15) ?
    C31 C30 C35 C34 . . . . 0.2(3) ?
    C33 C34 C35 C30 . . . . 0.5(3) ?
    C36 C34 C35 C30 . . . . -179.80(19) ?
    C3 N8 C37 C38 . . . . -73.87(17) ?
    C30 N8 C37 C38 . . . . 123.35(15) ?
    N8 C37 C38 C39 . . . . 125.93(16) ?
    N8 C37 C38 N9 . . . . -54.71(17) ?
    C37 C38 C39 C40 . . . . 178.78(16) ?
    N9 C38 C39 C40 . . . . -0.5(3) ?
    C38 C39 C40 C41 . . . . -0.3(3) ?
    C39 C40 C41 C42 . . . . 0.9(3) ?
    C40 C41 C42 N9 . . . . -0.7(3) ?
    C37 C38 N9 C42 . . . . -178.61(16) ?
    C39 C38 N9 C42 . . . . 0.7(3) ?
    C41 C42 N9 C38 . . . . -0.1(3) ?
    O11 N10 O10 Zn1 . . . . -178.20(14) ?
    O12 N10 O10 Zn1 . . . . 1.63(18) ?
    Zn1 Zn1 O10 N10 5_656 . . . 138.72(9) ?
    N4 Zn1 O10 N10 . . . . -96.31(10) ?
    O1 Zn1 O10 N10 . . . . -176.11(10) ?
    O1 Zn1 O10 N10 5_656 . . . 98.28(10) ?
    N5 Zn1 O10 N10 . . . . -17.26(14) ?
loop_
    _geom_hbond_atom_site_label_D
    _geom_hbond_atom_site_label_H
    _geom_hbond_atom_site_label_A
    _geom_hbond_site_symmetry_A
    _geom_hbond_distance_DH
    _geom_hbond_distance_HA
    _geom_hbond_distance_DA
    _geom_hbond_angle_DHA
    O2 H2 N7 . 0.84 1.93 2.745(2) 164
    O3 H3 N9 . 0.84 1.87 2.688(2) 164
    O1w . O3 . . . 2.676(3) .
    O1w . O3 2_655 . . 2.676(3) .
data_global
_journal_date_recd_electronic     2011-12-09
_journal_date_accepted     2011-12-12
_journal_name_full     'Acta Crystallographica, Section E'
_journal_year     2012
_journal_volume     68
_journal_issue      2
_journal_page_first     m194
_journal_page_last     m195
_journal_paper_category     QM
_journal_paper_doi     10.1107/S1600536811053451
_journal_coeditor_code     TK5033
_publ_contact_author_name     'Jan Reedijk'
_publ_contact_author_address
;
Leiden Institute of Chemistry, Leiden University, PO Box 9502, 2300 RA,
Leiden, The Netherlands
;
_publ_contact_author_email     reedijk@chem.leidenuniv.nl
_publ_contact_author_fax     ?
_publ_contact_author_phone      31715274450
_publ_section_title
;\
Bis{\m-2-[(4,6-bis{(2-hydroxy-5-methylphenyl)[(pyridin-2-yl)methyl]amino}-1,3,\
5-triazin-2-yl)[(pyridin-2-yl-\k<i>N</i>)methyl]amino-\k<i>N</i>]-4-\
methylphenolato-1:2\k^2^<i>O</i>}bis[(nitrato-\k^2^<i>O</i>,<i>O</i>')zinc]-\
-acetonitrile--water (2/4/1)
;
loop_
    _publ_author_name
    _publ_author_footnote
    _publ_author_address
    'Maheswari, Palanisami Uma'
;
Current address: Department of Chemistry, National Institute of Technology,
Tiruchirappalli 620 015, Tamilnadu, India.
;
;
Leiden Institute of Chemistry, Leiden University, PO Box 9502, 2300 RA,
Leiden, The Netherlands
;
    'Teat, Simon J.' .
;
Advanced Light Source, Lawrence Berkeley
National Laboratory, Berkeley, California 94720, USA
;
    'Roubeau, Olivier' .
;
Instituto de Ciencia de Materiales de Aragon,
CSIC and Universidad de Zaragoza, Plaza San Francisco s/n, 50009 Zaragoza,
Spain
;
    'Reedijk, Jan' .
;
Leiden Institute of Chemistry, Leiden University, PO Box 9502, 2300 RA,
Leiden, The Netherlands
and
Department of Chemistry, King Saud University,
PO Box 2455, Riyadh, 11451, Saudi Arabia
;
