# Supplementary material for: Bis{μ-2-[(4,6-bis{(2-hydroxy-5-methylphenyl)[(pyridin-2-yl)methyl]amino}-1,3,5-triazin-2-yl)[(pyridin-2-yl-κN)methyl]amino-κN]-4-methyl­phenolato-1:2κ2 O:O}bis­[(nitrato-κ2 O,O′)zinc]–acetonitrile–water (2/4/1)
Source: Acta Crystallogr Sect E Struct Rep Online. 2012 Jan 21;68(Pt 2):m194–5. doi: 10.1107/S1600536811053451 (PMC3274916; doi:10.1107/S1600536811053451)
Supplement: Supplementary file 2 [file e-68-0m194-Isup2.hkl]

# 
# h,k,l, Fc-squared, Fo-squared, sigma(Fo-squared) and status flag 
# 
data_I
_shelx_title ' t7 in C2/c' 
_shelx_refln_list_code          4 
_shelx_F_calc_maximum      306.26 
_exptl_crystal_F_000      3700.00 
_reflns_d_resolution_high  0.6999 
 
loop_ 
 _symmetry_equiv_pos_as_xyz 
 'x, y, z' 
 '-x, y, -z+1/2' 
 'x+1/2, y+1/2, z' 
 '-x+1/2, y+1/2, -z+1/2' 
 '-x, -y, -z' 
 'x, -y, z-1/2' 
 '-x+1/2, -y+1/2, -z' 
 'x+1/2, -y+1/2, z-1/2' 
 
_cell_length_a    31.1540 
_cell_length_b    15.3768 
_cell_length_c    18.0060 
_cell_angle_alpha  90.000 
_cell_angle_beta  100.253 
_cell_angle_gamma  90.000 
 
_shelx_F_squared_multiplier     1.000 
 
loop_ 
 _refln_index_h 
 _refln_index_k 
 _refln_index_l 
 _refln_F_squared_calc 
 _refln_F_squared_meas 
 _refln_F_squared_sigma 
 _refln_observed_status 
   4   0   0    10784.85    11506.21    242.00 o 
   6   0   0     1642.45     1735.32     42.34 o 
  10   0   0    11067.02    15801.68    329.61 o 
  14   0   0    23704.86    25640.12    739.58 o 
  16   0   0    10717.16    11043.94    232.78 o 
  18   0   0     4551.03     5247.79    199.30 o 
  20   0   0    29418.41    32417.24    567.41 o 
  22   0   0     9151.25     8813.46    189.11 o 
  24   0   0     6248.81     6390.11    153.16 o 
  26   0   0    14528.62    14079.99    284.37 o 
  28   0   0     1685.91     1862.11     78.88 o 
  30   0   0     3865.75     4050.05    154.51 o 
  32   0   0     2716.57     2472.40    119.68 o 
  34   0   0     4618.06     4539.46    257.68 o 
  36   0   0      723.51     1044.53    144.14 o 
  38   0   0     2355.61     1968.61    176.72 o 
  40   0   0      567.49      513.38    117.48 o 
  42   0   0      215.28      444.27    115.51 o 
   5   1   0    16766.60    15124.92    305.53 o 
   7   1   0      431.18      324.56     15.50 o 
  13   1   0     8686.62     9241.46    126.05 o 
  15   1   0    45405.02    47170.96    981.97 o 
  17   1   0     2271.23     2259.79     69.10 o 
  19   1   0     2341.27     2905.66     70.92 o 
  21   1   0     2297.18     2183.68     52.98 o 
  23   1   0    31835.80    33755.20    421.41 o 
  25   1   0     1119.56     1198.45     51.51 o 
  27   1   0     2174.03     2162.26     59.60 o 
  29   1   0       23.98       -1.95     23.95 o 
  31   1   0     2092.43     1904.18     83.15 o 
  33   1   0       43.65      109.08     41.87 o 
  35   1   0     4923.25     5657.25    223.62 o 
  37   1   0     2136.09     2190.06    129.13 o 
  39   1   0       28.56       84.94     55.10 o 
  41   1   0      397.19      455.77     81.33 o 
  43   1   0      109.56       67.78     83.92 o 
   0   2   0      333.34      292.67     15.17 o 
   6   2   0      221.80      202.32     13.23 o 
  12   2   0    45081.55    46187.38   1304.18 o 
  14   2   0     3237.91     2778.37     53.24 o 
  16   2   0     4137.56     4854.70     80.42 o 
  18   2   0     3317.78     3886.43     70.78 o 
  20   2   0     8424.79     8833.19    131.46 o 
  22   2   0     9389.10     8430.15    180.29 o 
  24   2   0     4182.08     4329.26     83.53 o 
  26   2   0    10906.81    11461.94    171.27 o 
  28   2   0     2284.39     2152.88     66.95 o 
  30   2   0      391.29      397.30     40.91 o 
  32   2   0     1257.94     1189.73    105.66 o 
  34   2   0     4109.20     4471.01    355.91 o 
  36   2   0      158.55      347.75     70.86 o 
  38   2   0      866.95      912.45     95.97 o 
  40   2   0       94.05       73.77     54.94 o 
  42   2   0      248.10      332.74     75.91 o 
   3   3   0      490.53      378.22     15.56 o 
   7   3   0     4731.39     4806.64     69.63 o 
   9   3   0      176.27      248.67     17.07 o 
  11   3   0    50820.59    51105.96   1452.27 o 
  13   3   0      737.20      612.60     25.49 o 
  15   3   0      894.98      634.33     27.86 o 
  17   3   0     3061.72     3676.10     68.01 o 
  19   3   0     5371.93     6080.38    108.50 o 
  21   3   0      848.89      775.21     52.78 o 
  23   3   0     5941.15     6013.06    102.52 o 
  25   3   0     3142.61     3331.88     81.01 o 
  27   3   0      473.14      452.06     37.51 o 
  29   3   0      328.16      291.23     35.47 o 
  31   3   0      641.77      614.43     51.21 o 
  33   3   0     1594.50     1594.52     86.38 o 
  35   3   0       46.45       39.32     48.85 o 
  37   3   0     1239.68     1227.84    103.99 o 
  39   3   0      193.73      188.02     61.84 o 
  41   3   0      373.08      392.44     77.25 o 
  43   3   0      345.16      379.83     79.13 o 
   2   4   0    14081.61    14628.85    220.31 o 
   4   4   0      782.63     1000.01     25.39 o 
   6   4   0      275.08      331.65     18.02 o 
   8   4   0     4677.90     5212.65     76.74 o 
  10   4   0    17818.07    17037.79    219.88 o 
  12   4   0    34131.55    35548.94    529.01 o 
  14   4   0    24485.90    24690.70    325.53 o 
  16   4   0     2593.23     2714.32     55.64 o 
  18   4   0     8454.60     9238.49    135.02 o 
  20   4   0       25.95       64.34     19.22 o 
  22   4   0     4874.11     4615.28     86.09 o 
  24   4   0     1902.87     1785.96     66.17 o 
  26   4   0      951.92      832.72     47.74 o 
  28   4   0     3481.42     3390.59     85.74 o 
  30   4   0      812.11      743.13     52.83 o 
  32   4   0      393.38      347.96     51.73 o 
  34   4   0     2536.68     2626.88    108.70 o 
  36   4   0     4024.21     4156.87    302.60 o 
  38   4   0      202.45      198.70     83.92 o 
  40   4   0       34.64        9.34     52.70 o 
  42   4   0       90.83      105.98     61.33 o 
   1   5   0    27609.86    30672.52    401.72 o 
   3   5   0       15.17       33.91     13.20 o 
   5   5   0    24360.82    25702.02    341.51 o 
   7   5   0      135.59      240.51     17.97 o 
   9   5   0     3733.90     4040.83     66.10 o 
  11   5   0     2177.41     2131.69     45.21 o 
  13   5   0    15075.16    14911.46    195.16 o 
  15   5   0     1058.41     1218.44     36.43 o 
  17   5   0     3215.26     3912.89     72.37 o 
  19   5   0      158.91      201.76     22.87 o 
  21   5   0     4092.05     4121.99     93.40 o 
  23   5   0     2393.59     2380.59     68.07 o 
  25   5   0       26.57      -23.09     23.09 o 
  27   5   0        3.39      -10.00     24.04 o 
  29   5   0      560.20      580.50     49.15 o 
  31   5   0        6.19       41.55     31.28 o 
  33   5   0       80.28       83.08     36.49 o 
  35   5   0      752.67      978.13     76.79 o 
  37   5   0       61.13       71.90     54.55 o 
  39   5   0       53.67        0.88     50.21 o 
  41   5   0      456.51      651.64     93.05 o 
   0   6   0     7371.44     6445.24    130.64 o 
   2   6   0     2770.62     2820.77     56.33 o 
   4   6   0     6538.19     7533.70    105.77 o 
   6   6   0       11.30        0.72     13.78 o 
   8   6   0     2705.67     2849.02     53.47 o 
  10   6   0     8724.76     9120.12    127.76 o 
  12   6   0     2351.44     2652.37     53.64 o 
  14   6   0      554.08      498.53     30.30 o 
  16   6   0        8.20       -2.39     18.54 o 
  18   6   0     3322.97     3155.69     75.81 o 
  20   6   0     1960.33     2003.64     52.53 o 
  22   6   0      803.58      905.15     65.18 o 
  24   6   0      163.70      169.28     30.65 o 
  26   6   0     2406.49     2364.90     84.45 o 
  28   6   0       77.17       42.53     30.98 o 
  30   6   0      292.78      361.65     43.88 o 
  32   6   0      279.90      285.90     44.31 o 
  34   6   0      143.83      118.40     37.80 o 
  36   6   0       76.51      169.42     47.77 o 
  38   6   0       12.26       56.27     53.75 o 
  40   6   0        5.63       10.39     53.04 o 
  42   6   0      214.65      197.18     68.70 o 
   1   7   0      268.15      275.67     20.63 o 
   3   7   0    14717.39    16987.26    236.64 o 
   5   7   0     3175.08     3643.19     63.87 o 
   7   7   0      322.76      494.64     25.24 o 
   9   7   0      873.68      831.92     31.23 o 
  11   7   0     3035.33     3247.70     68.39 o 
  13   7   0      855.55     1076.11     35.89 o 
  15   7   0     5819.80     5578.28     93.34 o 
  17   7   0      420.85      370.77     27.24 o 
  19   7   0        6.21       30.92     22.29 o 
  21   7   0       64.59       53.17     24.85 o 
  23   7   0      191.25      190.77     30.54 o 
  25   7   0     5184.62     4748.60    105.64 o 
  27   7   0      209.63      140.71     34.83 o 
  29   7   0       70.05        0.10     31.45 o 
  31   7   0      149.60      167.06     38.81 o 
  33   7   0      152.02       88.72     36.36 o 
  35   7   0      166.96      225.09     53.44 o 
  37   7   0      170.32       83.32     85.89 o 
  39   7   0      328.82      395.46     78.10 o 
  41   7   0      112.39       14.00     56.89 o 
   2   8   0      950.48     1395.85     42.55 o 
   4   8   0     4142.03     4310.96     73.47 o 
   6   8   0     6106.12     6946.13    105.04 o 
   8   8   0      240.74      503.90     28.85 o 
  10   8   0    10917.12    13595.99    184.28 o 
  12   8   0     3377.99     3196.12     63.87 o 
  14   8   0      549.14      558.20     30.31 o 
  16   8   0     1077.51     1209.65     41.35 o 
  18   8   0      797.00      866.57     38.05 o 
  20   8   0      278.63      327.91     33.24 o 
  22   8   0      812.47      979.24     48.95 o 
  24   8   0       22.28       33.23     25.91 o 
  26   8   0      266.57      223.67     38.71 o 
  28   8   0      275.24      213.57     40.93 o 
  30   8   0       29.69        2.23     31.41 o 
  32   8   0      824.15      911.75     62.93 o 
  34   8   0      368.46      446.82     51.55 o 
  36   8   0       25.98       84.74     39.61 o 
  38   8   0      900.15      922.87    113.54 o 
  40   8   0      117.66      233.98    102.68 o 
   1   9   0    20278.36    20222.99    258.86 o 
   3   9   0     3314.24     2829.09     64.11 o 
   5   9   0     2880.11     2531.68     68.92 o 
   7   9   0      731.66      714.65     32.89 o 
   9   9   0     3703.46     3977.21     73.92 o 
  11   9   0    11425.61    11076.21    158.27 o 
  13   9   0     8348.80     8072.12    125.15 o 
  15   9   0     4652.07     4772.18     87.95 o 
  17   9   0      130.50      118.74     23.50 o 
  19   9   0     7220.99     7300.13    136.10 o 
  21   9   0      928.11      939.82     48.83 o 
  23   9   0     6821.06     7192.52    178.27 o 
  25   9   0     5620.49     5509.81    133.14 o 
  27   9   0     6106.17     6025.48    180.69 o 
  29   9   0        2.31       -2.94     30.36 o 
  31   9   0      333.55      281.74     44.53 o 
  33   9   0      245.76      323.59     47.87 o 
  35   9   0     2639.64     2734.61    114.47 o 
  37   9   0     1071.84     1273.52    174.51 o 
  39   9   0      528.95      486.72    119.46 o 
   0  10   0     4549.61     4633.56    116.35 o 
   2  10   0    17821.78    18487.33    264.91 o 
   4  10   0     9732.24    10184.29    164.10 o 
   6  10   0        2.52       16.43     17.98 o 
   8  10   0     3525.55     3464.47     69.55 o 
  10  10   0    11381.14    12169.39    172.70 o 
  12  10   0    14565.45    14428.99    200.44 o 
  14  10   0    17883.64    18195.50    298.47 o 
  16  10   0     2665.43     2471.04     61.59 o 
  18  10   0     1325.19     1219.24     53.11 o 
  20  10   0     1966.56     2057.34     67.03 o 
  22  10   0    11900.46    11320.42    194.45 o 
  24  10   0     2932.94     3097.72     95.80 o 
  26  10   0     2387.99     2266.89    106.37 o 
  28  10   0       28.22       33.41     38.35 o 
  30  10   0       22.71       25.71     38.76 o 
  32  10   0        7.07      -33.94     37.28 o 
  34  10   0      796.65      736.27     81.62 o 
  36  10   0     1220.12     1386.90     90.68 o 
  38  10   0      284.40      256.72     54.41 o 
   1  11   0    16128.64    15306.49    228.44 o 
   3  11   0      284.45      272.46     28.76 o 
   5  11   0     1060.54      957.34     38.22 o 
   7  11   0    26863.93    27624.48    521.29 o 
   9  11   0     3953.03     3917.89     77.74 o 
  11  11   0     5802.43     6326.60    126.64 o 
  13  11   0    20005.04    20077.54    268.62 o 
  15  11   0      367.46      430.46     42.75 o 
  17  11   0      649.39      760.83     72.39 o 
  19  11   0     4808.59     5032.59    124.75 o 
  21  11   0     8242.99     8433.31    177.49 o 
  23  11   0     2243.25     2357.32     97.64 o 
  25  11   0     6870.55     6939.46    184.33 o 
  27  11   0      254.01      270.08     66.22 o 
  29  11   0      545.62      494.07     83.41 o 
  31  11   0      819.49      960.45     76.78 o 
  33  11   0     1567.78     1620.03    137.08 o 
  35  11   0       39.07        5.51     43.74 o 
  37  11   0      266.07      260.14     57.52 o 
   0  12   0      343.75      350.55     40.97 o 
   2  12   0     1730.95     1719.72     55.92 o 
   4  12   0     1271.51     1315.95     50.87 o 
   6  12   0     2180.28     1897.25     81.87 o 
   8  12   0     1317.38     1278.14     52.66 o 
  10  12   0     7416.87     7773.89    140.92 o 
  12  12   0     5251.77     5438.17    111.67 o 
  14  12   0     1511.63     1655.98     60.20 o 
  16  12   0      276.45      358.27     43.10 o 
  18  12   0     3186.31     3101.39     98.47 o 
  20  12   0       10.42       11.56     30.49 o 
  22  12   0     1245.15     1308.94    120.26 o 
  24  12   0     3222.26     3252.89    167.58 o 
  26  12   0      419.38      458.64     57.73 o 
  28  12   0     1735.29     1696.29     91.64 o 
  30  12   0       39.19       35.88     41.55 o 
  32  12   0      490.23      595.94     93.92 o 
  34  12   0     2614.62     2896.73    255.02 o 
  36  12   0     2242.54     2595.57    194.08 o 
   1  13   0     2516.79     2388.38     99.18 o 
   3  13   0     1017.45     1102.41     54.77 o 
   5  13   0     1021.26     1147.45     56.03 o 
   7  13   0      124.75       88.24     28.60 o 
   9  13   0     4751.82     5226.62    109.53 o 
  11  13   0     5174.60     5636.93    116.18 o 
  13  13   0    10102.13    10414.37    204.59 o 
  15  13   0     2734.24     2574.71     86.33 o 
  17  13   0     1088.58     1040.98     61.64 o 
  19  13   0      772.05      852.41     92.48 o 
  21  13   0     2766.98     2850.69    110.73 o 
  23  13   0     4536.55     4521.09    142.69 o 
  25  13   0     4205.40     4630.12    305.07 o 
  27  13   0     4743.19     4839.98    154.29 o 
  29  13   0      351.35      322.71     76.30 o 
  31  13   0        3.32      -26.99     39.81 o 
  33  13   0      248.96      282.76     57.55 o 
  35  13   0     3794.10     4488.64    156.80 o 
   0  14   0     1872.33     2319.74    175.73 o 
   2  14   0     6131.27     6410.94    139.52 o 
   4  14   0     1683.68     1644.74     66.11 o 
   6  14   0        8.53      -16.22     27.71 o 
   8  14   0     1079.63     1220.58     61.42 o 
  10  14   0     2106.04     2185.27     76.26 o 
  12  14   0     2195.85     2267.49     78.65 o 
  14  14   0     4917.41     5235.52    205.00 o 
  16  14   0     2096.61     2097.18     80.00 o 
  18  14   0      261.05      298.88     44.91 o 
  20  14   0     2439.88     2429.45    103.65 o 
  22  14   0     3117.88     3245.01    121.89 o 
  24  14   0     2386.93     2360.98    104.60 o 
  26  14   0     1396.25     1469.29     98.38 o 
  28  14   0      874.42     1039.95    146.22 o 
  30  14   0      807.31      606.36     67.69 o 
  32  14   0      162.94      168.13     51.76 o 
   1  15   0      562.24      663.21     61.27 o 
   3  15   0      951.96      888.33     54.38 o 
   5  15   0      272.57      290.60     39.12 o 
   7  15   0     1113.83      903.78     55.34 o 
   9  15   0     1549.89     1764.53     75.89 o 
  11  15   0     1954.53     2184.07     92.23 o 
  13  15   0      527.16      602.84     59.95 o 
  15  15   0     1405.07     1450.88     82.82 o 
  17  15   0       28.69       14.40     36.27 o 
  19  15   0        6.31      -15.72     42.70 o 
  21  15   0       17.31      -42.21     42.21 o 
  23  15   0      329.95      243.33     80.46 o 
  25  15   0      134.80      107.08     55.73 o 
  27  15   0     1145.71     1119.94    183.63 o 
  29  15   0      810.45      740.70    233.00 o 
  31  15   0      174.78      128.74     62.24 o 
   0  16   0      270.70      301.00     58.04 o 
   2  16   0      492.37      448.61     45.42 o 
   4  16   0      616.81      572.46     49.25 o 
   6  16   0      488.46      384.96     45.21 o 
   8  16   0     1035.81     1135.73     77.27 o 
  10  16   0      364.28      469.45    109.95 o 
  12  16   0      441.00      443.21     64.01 o 
  14  16   0      495.55      427.96     54.70 o 
  16  16   0        8.03       36.97     37.77 o 
  18  16   0      181.80      180.67     58.64 o 
  20  16   0      161.57      148.33     56.34 o 
  22  16   0      418.06      502.89     74.15 o 
  24  16   0     1986.23     2205.33    140.69 o 
  26  16   0      242.03      332.19     70.03 o 
  28  16   0       34.06      -11.17     50.26 o 
   1  17   0      178.83      247.24     41.12 o 
   3  17   0       36.50       47.08     32.51 o 
   5  17   0      319.48      382.27     44.90 o 
   7  17   0      106.49      143.15     39.19 o 
   9  17   0        8.20      -15.96     34.91 o 
  11  17   0       51.48       37.11     37.34 o 
  13  17   0      396.66      376.78     55.27 o 
  15  17   0      155.49      124.71     44.45 o 
  17  17   0      420.12      244.02     61.71 o 
  19  17   0       44.95       47.92     49.55 o 
  21  17   0      836.65      572.81     76.79 o 
  23  17   0      430.29      487.58    130.81 o 
  25  17   0      496.81      498.06     75.72 o 
  27  17   0       92.44      109.66     57.14 o 
   0  18   0     1844.70     1970.70    113.07 o 
   2  18   0      106.89      106.76     37.27 o 
   4  18   0       28.14      -30.04     30.04 o 
   6  18   0       12.50       22.96     33.41 o 
   8  18   0        8.36       10.48     38.90 o 
  10  18   0      512.48      536.89     60.88 o 
  12  18   0        0.34       24.12     38.84 o 
  14  18   0       14.44       17.80     37.71 o 
  16  18   0      121.49      117.33     55.52 o 
  18  18   0      333.55      365.09     68.40 o 
  20  18   0        1.68      -45.23     45.23 o 
  22  18   0      171.94      305.08     72.07 o 
  24  18   0       12.26       20.87     51.02 o 
   1  19   0       34.19      -20.51     32.85 o 
   3  19   0      413.30      539.18     53.52 o 
   5  19   0      393.63      528.07     52.69 o 
   7  19   0      798.37      893.77     72.44 o 
   9  19   0       83.84       76.24     41.34 o 
  11  19   0        3.93        4.25     43.21 o 
  13  19   0     1490.19     1618.87    126.07 o 
  15  19   0       12.29       29.36     50.52 o 
  17  19   0       67.57       83.03     52.64 o 
  19  19   0      119.67       92.81     59.33 o 
  21  19   0      933.08      751.11     85.65 o 
   0  20   0      173.18      194.33     61.84 o 
   2  20   0      718.35      759.28     60.18 o 
   4  20   0      204.63      189.84     49.16 o 
   6  20   0       64.09       82.05     44.66 o 
   8  20   0       36.04       53.60     41.91 o 
  10  20   0      306.63      317.62     54.92 o 
  12  20   0        8.54       -0.20     40.23 o 
  14  20   0       54.78      126.05     63.68 o 
  16  20   0      875.38      660.41    125.88 o 
   1  21   0      399.63      335.50     52.44 o 
   3  21   0       53.35       52.46     42.59 o 
   5  21   0       15.59      -36.81     37.56 o 
   7  21   0      464.03      369.77     58.17 o 
   9  21   0      806.79      791.45    119.45 o 
  11  21   0      358.28      350.21     76.26 o 
 -43   1   1       59.48       50.22     54.77 o 
 -41   1   1       98.76       72.40     70.10 o 
 -39   1   1        3.23        9.95     59.73 o 
 -37   1   1      566.33      392.14     71.81 o 
 -35   1   1       74.94       12.77     45.24 o 
 -33   1   1      762.71      782.13    170.30 o 
 -31   1   1     2118.00     2146.58     78.20 o 
 -29   1   1     2085.55     2307.63     69.17 o 
 -27   1   1     1025.21     1199.67     46.68 o 
 -25   1   1       30.49       70.18     22.62 o 
 -23   1   1        0.27        8.94     18.36 o 
 -21   1   1      658.64      607.84     33.11 o 
 -19   1   1      506.53      484.07     27.26 o 
 -17   1   1    25266.20    28313.54    605.84 o 
 -15   1   1    64152.75    70727.93   2097.95 o 
 -13   1   1    29218.89    31194.27    408.13 o 
 -11   1   1     3324.47     3709.94     59.56 o 
  -9   1   1     3884.49     3256.25     51.99 o 
  -7   1   1    12838.31    13995.88    212.28 o 
   3   1   1    13346.23    13518.37    277.11 o 
   9   1   1    26360.88    28978.30    846.09 o 
  11   1   1       87.36      189.82     17.18 o 
  13   1   1      832.16      948.04     35.47 o 
  15   1   1     7776.93     9129.61    128.07 o 
  17   1   1     1399.92     1679.63     42.61 o 
  19   1   1     1485.05     1450.73     41.55 o 
  21   1   1      495.67      550.64     30.71 o 
  23   1   1     5499.44     5438.99     96.03 o 
  25   1   1      105.38      123.59     24.89 o 
  27   1   1      665.68      975.59     50.63 o 
  29   1   1     1449.76     1105.43     70.39 o 
  31   1   1        3.07       32.20     29.33 o 
  33   1   1     1786.51     1960.54     97.69 o 
  35   1   1     4068.06     3464.46    165.86 o 
  37   1   1       11.98       -2.00     47.79 o 
  39   1   1     1050.76     1260.72    165.86 o 
  41   1   1        9.47        1.91     52.01 o 
  43   1   1      132.96      269.98     86.39 o 
 -42   2   1       71.70      -26.60     47.79 o 
 -40   2   1      474.21      490.74     79.82 o 
 -38   2   1      189.79      457.16     77.99 o 
 -36   2   1       83.41       72.15     51.28 o 
 -34   2   1      253.65      288.82     64.91 o 
 -32   2   1      263.69      211.05     39.68 o 
 -30   2   1       67.86       50.97     30.84 o 
 -28   2   1     2148.81     2310.19     68.17 o 
 -26   2   1      108.24      162.24     26.09 o 
 -24   2   1        6.96      -18.63     18.63 o 
 -22   2   1        7.47       -5.86     17.45 o 
 -20   2   1    11588.09    11261.12    159.06 o 
 -18   2   1     4424.65     4167.66     73.61 o 
 -16   2   1     5932.25     5969.15    115.00 o 
 -14   2   1     4652.88     5035.72     79.80 o 
 -12   2   1     9238.52    10264.22    136.83 o 
 -10   2   1        7.33        4.03     12.46 o 
  -6   2   1     5139.86     5063.27     69.53 o 
   2   2   1     3772.39     4770.45     62.36 o 
   6   2   1    16783.41    18312.85    243.98 o 
   8   2   1    40812.04    40717.37    969.50 o 
  10   2   1     1454.90     1736.28     36.62 o 
  12   2   1      509.04      547.71     23.69 o 
  14   2   1     1576.99     1499.82     38.10 o 
  16   2   1     5369.99     5907.47     93.09 o 
  18   2   1      225.73      264.49     35.33 o 
  20   2   1    13190.71    14619.67    198.66 o 
  22   2   1     4641.39     4763.80     94.45 o 
  24   2   1       87.31      152.30     24.87 o 
  26   2   1      377.96      312.75     34.05 o 
  28   2   1     6797.99     7040.58    135.23 o 
  30   2   1     3871.93     4270.80    113.57 o 
  32   2   1      327.00      462.64     46.72 o 
  34   2   1     1001.92     1098.66     76.65 o 
  36   2   1     1046.53     1093.95     99.12 o 
  38   2   1       58.73      103.76     66.15 o 
  40   2   1      282.39      526.85    190.54 o 
  42   2   1        7.52       14.04     53.24 o 
 -43   3   1       16.23      104.40     59.99 o 
 -41   3   1       19.92       -4.09     51.98 o 
 -39   3   1      371.02      489.44     79.21 o 
 -37   3   1      306.45      372.24     74.33 o 
 -35   3   1      262.40      246.07     63.85 o 
 -33   3   1      163.74      274.38     42.31 o 
 -31   3   1     2349.59     2435.05     85.19 o 
 -29   3   1     2069.12     1897.06     73.07 o 
 -27   3   1     3621.07     3841.63    113.52 o 
 -25   3   1      517.15      634.63     35.47 o 
 -23   3   1     2683.51     2717.42     62.55 o 
 -21   3   1     1289.05     1357.27     41.90 o 
 -19   3   1    26590.86    26658.94    334.72 o 
 -17   3   1      664.70      637.51     28.87 o 
 -15   3   1     4104.74     3494.43     63.21 o 
 -13   3   1    33332.84    35668.26    523.23 o 
 -11   3   1        8.44       41.10     13.98 o 
  -9   3   1      978.29      569.81     22.28 o 
  -7   3   1    19807.79    18831.40    229.14 o 
  -5   3   1    10835.06    10735.68    135.06 o 
  -3   3   1     5630.03     7054.52     91.66 o 
   1   3   1    20886.67    21347.01    444.97 o 
   3   3   1      412.01      354.67     15.89 o 
   7   3   1      300.78      185.78     14.50 o 
   9   3   1     1027.87     1009.59     27.09 o 
  11   3   1      204.67      348.64     19.98 o 
  13   3   1      885.38      895.38     29.17 o 
  15   3   1     5864.26     6325.41     96.85 o 
  17   3   1    10607.46     9840.48    140.58 o 
  19   3   1    31136.33    32459.97    442.63 o 
  21   3   1     8836.89     8993.93    174.84 o 
  23   3   1     4410.83     4158.28     93.21 o 
  25   3   1     1006.56     1067.49     82.71 o 
  27   3   1     4760.78     4860.35    182.05 o 
  29   3   1     3654.30     3404.97     87.34 o 
  31   3   1     1752.05     1751.65     64.10 o 
  33   3   1      901.42     1044.06     74.70 o 
  35   3   1       24.64       -0.37     37.68 o 
  37   3   1      333.03      173.58     62.82 o 
  39   3   1       85.90      134.26     61.06 o 
  41   3   1      228.81      152.11     61.78 o 
  43   3   1      583.02      483.76    115.51 o 
 -42   4   1      203.19      176.26     64.74 o 
 -40   4   1      822.44      908.45     98.31 o 
 -38   4   1       81.04       67.77     55.10 o 
 -36   4   1      164.02      175.78     61.14 o 
 -34   4   1       11.24       40.24     40.31 o 
 -32   4   1     6338.64     6746.37    156.00 o 
 -30   4   1    10061.02     9685.05    258.92 o 
 -28   4   1    10139.86    10193.47    200.16 o 
 -26   4   1    11465.14    11461.81    189.34 o 
 -24   4   1      539.02      620.67     35.69 o 
 -22   4   1     1158.30     1238.48     43.40 o 
 -20   4   1     4247.71     3323.42     67.63 o 
 -18   4   1      960.09      884.94     34.98 o 
 -16   4   1     4741.54     4890.09     81.79 o 
 -14   4   1    28144.09    27226.24    367.92 o 
 -12   4   1     2723.07     2765.40     52.61 o 
 -10   4   1     2779.68     2969.08     53.12 o 
  -8   4   1       90.44       75.16     14.04 o 
  -6   4   1      111.04      132.41     14.62 o 
  -4   4   1    24069.54    24553.79    502.28 o 
   0   4   1    23609.38    25907.21    530.04 o 
   4   4   1     7161.93     7889.37    104.43 o 
   6   4   1     1464.17      916.82     25.33 o 
   8   4   1     3122.29     2248.40     42.63 o 
  10   4   1     1404.76      928.82     30.69 o 
  12   4   1      375.93      400.31     23.69 o 
  14   4   1      491.10      435.03     23.74 o 
  16   4   1     5011.16     4593.00     78.58 o 
  18   4   1     4878.79     4565.10     88.30 o 
  20   4   1      890.32      948.55     36.77 o 
  22   4   1    12758.32    12268.68    197.15 o 
  24   4   1      498.66      535.74     44.08 o 
  26   4   1     9712.12     9763.36    169.12 o 
  28   4   1    11585.99    11281.06    191.77 o 
  30   4   1     7416.54     7152.24    224.72 o 
  32   4   1     4532.89     4788.50    126.11 o 
  34   4   1     2681.92     3071.41    124.49 o 
  36   4   1       71.07       17.86     40.36 o 
  38   4   1      453.34      630.03     89.35 o 
  40   4   1     1651.66     1653.60    159.44 o 
  42   4   1     1270.42      931.40    101.27 o 
 -41   5   1     2754.68     3162.96    163.94 o 
 -39   5   1      590.12      783.87    175.24 o 
 -37   5   1      140.06      234.78     69.11 o 
 -35   5   1      700.99      861.19     73.97 o 
 -33   5   1     3960.50     4090.88    178.27 o 
 -31   5   1     2477.53     2401.28     90.91 o 
 -29   5   1     5821.19     5796.72    201.49 o 
 -27   5   1     3892.36     4010.69    129.25 o 
 -25   5   1     1715.52     1761.07     60.28 o 
 -23   5   1      110.86      131.14     23.85 o 
 -21   5   1     8258.26     8197.52    128.13 o 
 -19   5   1    23264.66    21517.90    278.49 o 
 -17   5   1    32663.44    33355.24    410.59 o 
 -15   5   1    28430.36    28511.07    409.14 o 
 -13   5   1     8046.61     7341.57    108.46 o 
 -11   5   1      218.63      148.85     17.60 o 
  -9   5   1     4797.44     4102.27     74.20 o 
  -7   5   1     5306.92     5089.15     77.16 o 
  -5   5   1    41310.83    43293.70   1281.47 o 
  -1   5   1    14265.31    15404.06    191.97 o 
   1   5   1    23750.12    23559.57    311.81 o 
   5   5   1    11825.84    11967.95    153.93 o 
   7   5   1    28776.44    29121.74    350.89 o 
   9   5   1    34704.81    35022.25    557.52 o 
  11   5   1     3495.31     3401.45     60.25 o 
  13   5   1    13772.07    13361.35    177.50 o 
  15   5   1    21496.97    21454.89    272.47 o 
  17   5   1    18137.93    17948.53    235.25 o 
  19   5   1    14419.53    13558.98    187.63 o 
  21   5   1    12269.07    11804.66    263.47 o 
  23   5   1      824.23      761.51     43.06 o 
  25   5   1     7078.66     6931.79    133.54 o 
  27   5   1     3562.42     3493.59    100.07 o 
  29   5   1     4785.97     4638.65    123.46 o 
  31   5   1     1738.87     1835.45     77.70 o 
  33   5   1     3021.88     3543.17    108.18 o 
  35   5   1      802.56      889.50    123.79 o 
  37   5   1     1657.14     1642.44    140.00 o 
  39   5   1     1012.79     1165.44    251.75 o 
  41   5   1     1899.85     1520.39    171.78 o 
 -42   6   1     2038.34     1984.36    234.48 o 
 -40   6   1      431.63      415.50     78.85 o 
 -38   6   1      204.05      247.00     68.06 o 
 -36   6   1        1.06       35.46     44.23 o 
 -34   6   1     3643.49     3735.67    113.07 o 
 -32   6   1     1449.27     1619.73     75.36 o 
 -30   6   1     4035.67     4164.55    114.44 o 
 -28   6   1     4132.83     4267.43    113.88 o 
 -26   6   1      970.02     1099.27     93.34 o 
 -24   6   1       67.44       58.55     25.42 o 
 -22   6   1     7033.88     7116.43    117.65 o 
 -20   6   1     6012.65     5768.30     99.17 o 
 -18   6   1     4922.82     4395.69     80.35 o 
 -16   6   1     7259.45     6984.52    108.56 o 
 -14   6   1     8988.62     8801.89    127.86 o 
 -12   6   1     8789.67     9678.80    151.16 o 
 -10   6   1     2302.47     1443.96     61.67 o 
  -8   6   1    16241.26    17462.88    221.49 o 
  -6   6   1     9571.58     8901.56    122.46 o 
  -2   6   1    11347.34    10227.73    136.30 o 
   0   6   1    39717.48    40994.36   1226.19 o 
   2   6   1    16919.12    18716.34    255.01 o 
   4   6   1    38578.99    42343.72    872.94 o 
   6   6   1    23080.78    22703.95    284.53 o 
   8   6   1    20434.50    20379.81    254.52 o 
  10   6   1    12439.33    12703.60    168.92 o 
  12   6   1      298.78      379.91     23.25 o 
  14   6   1    13901.50    14149.50    189.39 o 
  16   6   1    22336.39    23628.97    332.98 o 
  18   6   1    45862.17    45945.50    615.17 o 
  20   6   1    34323.84    34279.62    473.29 o 
  22   6   1     3042.69     3017.96     77.79 o 
  24   6   1     1379.47     1411.54     69.63 o 
  26   6   1     2218.76     2265.76     70.98 o 
  28   6   1     4112.65     4030.61    110.65 o 
  30   6   1     5524.68     5547.17    144.12 o 
  32   6   1     2501.15     2673.29     92.84 o 
  34   6   1     2313.43     2504.28    110.44 o 
  36   6   1      317.13      266.07     53.27 o 
  38   6   1       77.03       14.81     52.36 o 
  40   6   1       69.71      129.30     62.54 o 
 -41   7   1      292.87      449.87    125.38 o 
 -39   7   1      432.27      480.79    126.37 o 
 -37   7   1       64.95      108.18     47.86 o 
 -35   7   1        4.15      -10.87     32.55 o 
 -33   7   1      303.33      348.83     47.44 o 
 -31   7   1     3502.35     3449.17    109.30 o 
 -29   7   1     1200.44     1141.19     63.96 o 
 -27   7   1     4186.93     4048.58    110.05 o 
 -25   7   1       71.92       87.29     31.63 o 
 -23   7   1     6108.81     6174.85    122.24 o 
 -21   7   1     7378.57     7208.83    132.83 o 
 -19   7   1    10850.26     9948.23    148.63 o 
 -17   7   1    10709.68    11033.92    158.66 o 
 -15   7   1    25238.68    24910.59    315.71 o 
 -13   7   1    10762.11    11800.09    163.66 o 
 -11   7   1     2272.82     2188.15     49.40 o 
  -9   7   1     8748.28     8810.58    128.26 o 
  -7   7   1    28674.82    30234.57    369.09 o 
  -5   7   1    36446.65    39330.38    809.77 o 
  -3   7   1     5137.20     4923.19     85.52 o 
  -1   7   1    21113.43    22356.40    277.18 o 
   1   7   1     3471.28     3232.77     57.89 o 
   3   7   1    46209.36    49538.55   1029.19 o 
   5   7   1    16360.47    15918.41    204.55 o 
   7   7   1    44179.13    44242.22    645.49 o 
   9   7   1    19049.89    17680.89    227.10 o 
  11   7   1    10063.26     9803.26    138.42 o 
  13   7   1      488.87      434.63     25.70 o 
  15   7   1    12519.06    12299.34    171.22 o 
  17   7   1     6536.78     6134.62    103.90 o 
  19   7   1     9432.17     9392.12    191.11 o 
  21   7   1    13411.09    13476.98    215.14 o 
  23   7   1     5797.99     5939.64    135.63 o 
  25   7   1      338.51      330.74     36.51 o 
  27   7   1     2272.94     2376.81     85.21 o 
  29   7   1     3190.07     3199.45    101.46 o 
  31   7   1     4138.91     4213.07    120.13 o 
  33   7   1      513.18      727.46    104.59 o 
  35   7   1      502.56      697.79     58.90 o 
  37   7   1      337.38      467.65     62.44 o 
  39   7   1      329.24      354.80     76.05 o 
  41   7   1      637.15      823.68    101.57 o 
 -40   8   1     1699.46     2097.73    267.06 o 
 -38   8   1      572.03      586.01    115.55 o 
 -36   8   1       85.36       62.29     38.66 o 
 -34   8   1     1990.16     2173.64    115.57 o 
 -32   8   1     3652.64     3757.76    162.37 o 
 -30   8   1      354.93      423.50     46.54 o 
 -28   8   1      678.71      826.78     57.12 o 
 -26   8   1      740.02      659.29     51.36 o 
 -24   8   1     1561.75     1357.34     95.33 o 
 -22   8   1        7.50      -10.81     22.81 o 
 -20   8   1     1363.43     1193.19     45.02 o 
 -18   8   1      478.88      491.41     31.59 o 
 -16   8   1    10651.42    10575.27    154.70 o 
 -14   8   1     9405.21     8943.47    134.10 o 
 -12   8   1     1225.80     1160.57     38.25 o 
 -10   8   1     1313.43     1298.89     50.63 o 
  -8   8   1     4342.90     3557.88     75.50 o 
  -6   8   1    34524.64    35638.49    535.21 o 
  -4   8   1    15466.63    17386.96    245.15 o 
  -2   8   1    44740.86    46535.52    609.35 o 
   0   8   1    24559.04    27461.10    338.70 o 
   2   8   1     3939.94     3610.61     96.18 o 
   4   8   1      296.40      575.04     26.64 o 
   6   8   1    30171.14    31549.77    385.73 o 
   8   8   1    93793.04    98726.86   2914.42 o 
  10   8   1    36742.87    38227.20    474.27 o 
  12   8   1     7706.28     7667.77    116.80 o 
  14   8   1    18132.46    18888.54    247.57 o 
  16   8   1    18515.65    18534.96    245.81 o 
  18   8   1     1504.43     1475.34     54.47 o 
  20   8   1     6170.47     6163.83    120.89 o 
  22   8   1     4081.61     4173.44     96.11 o 
  24   8   1       24.03       12.41     24.89 o 
  26   8   1     1245.60     1159.00     56.39 o 
  28   8   1     3478.55     3401.28    102.90 o 
  30   8   1     4863.68     5105.40    132.36 o 
  32   8   1     4701.59     4810.85    182.83 o 
  34   8   1      678.37      762.97     60.01 o 
  36   8   1     1109.63     1011.47     69.35 o 
  38   8   1     1648.07     1923.70    124.79 o 
  40   8   1     1600.21     2307.25    203.38 o 
 -39   9   1     1704.18     1592.40    401.82 o 
 -37   9   1      563.04      524.26     83.00 o 
 -35   9   1      182.84      153.65     41.49 o 
 -33   9   1     2317.99     2523.75     93.39 o 
 -31   9   1     1523.90     1721.22     79.71 o 
 -29   9   1       33.78       20.02     33.15 o 
 -27   9   1     2572.45     2560.03    120.41 o 
 -25   9   1     3290.42     3220.70     96.90 o 
 -23   9   1     2992.84     2927.41     89.79 o 
 -21   9   1       14.09       45.02     24.70 o 
 -19   9   1    12123.63    12476.98    225.32 o 
 -17   9   1     5246.33     5278.75     95.62 o 
 -15   9   1     9840.48     9509.77    143.74 o 
 -13   9   1      733.31      889.59     58.94 o 
 -11   9   1     3340.54     3041.07     63.87 o 
  -9   9   1     1067.86     1036.83     37.62 o 
  -7   9   1     1429.91     1171.13     38.01 o 
  -5   9   1     1399.40     1093.99     36.23 o 
  -3   9   1     3514.99     3432.41     71.55 o 
  -1   9   1     2756.88     2996.36     60.20 o 
   1   9   1    18996.87    20943.49    267.09 o 
   3   9   1     2825.98     2577.66     64.30 o 
   5   9   1    21833.63    23745.66    299.83 o 
   7   9   1    19238.09    19752.24    255.31 o 
   9   9   1    35932.38    36763.32    450.14 o 
  11   9   1      713.34      834.19     34.58 o 
  13   9   1       48.56      100.76     20.61 o 
  15   9   1    12519.88    12723.20    180.60 o 
  17   9   1     9879.94    10097.95    170.61 o 
  19   9   1     3012.45     2965.40     78.10 o 
  21   9   1     4836.42     4776.17    137.30 o 
  23   9   1     3187.83     3090.15     84.12 o 
  25   9   1       61.85       68.56     29.48 o 
  27   9   1       41.68       61.55     47.31 o 
  29   9   1     2026.90     2078.48     82.54 o 
  31   9   1      720.99      598.64     62.98 o 
  33   9   1     1835.26     1943.99     98.06 o 
  35   9   1      257.49      284.93     54.55 o 
  37   9   1     2264.91     2683.40    197.45 o 
  39   9   1      287.47      362.83     71.39 o 
 -38  10   1      571.58      387.05     77.55 o 
 -36  10   1      381.42      365.24     60.52 o 
 -34  10   1      325.18      468.32     61.58 o 
 -32  10   1      123.55       63.72     43.35 o 
 -30  10   1      747.88      832.92     81.94 o 
 -28  10   1       13.85       20.41     32.37 o 
 -26  10   1      179.22      139.59     37.50 o 
 -24  10   1      345.30      381.95     83.50 o 
 -22  10   1      233.07      208.04     36.95 o 
 -20  10   1     3544.69     3582.70     93.21 o 
 -18  10   1       19.21        4.63     21.26 o 
 -16  10   1       44.58       31.60     21.70 o 
 -14  10   1      537.81      660.38     35.56 o 
 -12  10   1     2761.28     3068.41     67.11 o 
 -10  10   1      789.89      708.09     34.72 o 
  -8  10   1     1822.73     1941.64     55.07 o 
  -6  10   1     1744.60     1715.54     46.72 o 
  -4  10   1     1207.47     1177.86     42.72 o 
  -2  10   1      399.08      404.55     29.66 o 
   0  10   1     1083.15     1075.33     38.02 o 
   2  10   1       10.15      -19.57     19.57 o 
   4  10   1     8132.36     8754.42    167.53 o 
   6  10   1     9527.60    10443.59    150.95 o 
   8  10   1      892.83     1019.37     37.71 o 
  10  10   1     6959.53     7269.80    154.01 o 
  12  10   1     1106.51     1201.69     42.38 o 
  14  10   1      462.54      517.86     32.43 o 
  16  10   1      631.99      803.78     44.34 o 
  18  10   1     2316.77     2301.09     68.90 o 
  20  10   1      540.70      622.19     43.18 o 
  22  10   1     3213.86     3077.43     94.88 o 
  24  10   1      145.10      112.57     38.90 o 
  26  10   1     1713.94     1434.77    161.67 o 
  28  10   1       53.60      106.16     42.40 o 
  30  10   1       70.31       77.19     41.67 o 
  32  10   1      561.56      460.75     85.10 o 
  34  10   1      667.72      829.12     78.61 o 
  36  10   1        0.27      -30.48     39.66 o 
  38  10   1        1.12      -46.22     47.36 o 
 -37  11   1      233.77      294.33     59.24 o 
 -35  11   1      278.75      337.36     59.35 o 
 -33  11   1       20.24       35.41     41.71 o 
 -31  11   1      157.52      121.25     45.60 o 
 -29  11   1       50.01       14.40     40.27 o 
 -27  11   1      307.66      369.49     78.48 o 
 -25  11   1      136.21      189.63     45.10 o 
 -23  11   1      603.25      533.96     89.32 o 
 -21  11   1      239.39      254.93     42.83 o 
 -19  11   1     1640.42     1783.99     63.05 o 
 -17  11   1       99.08       98.46     25.91 o 
 -15  11   1      429.50      505.55     34.35 o 
 -13  11   1      363.65      358.86     30.74 o 
 -11  11   1      430.40      456.52     31.71 o 
  -9  11   1     7112.40     7285.03    132.16 o 
  -7  11   1     2758.09     2939.62     65.42 o 
  -5  11   1      416.97      425.19     32.67 o 
  -3  11   1      273.21      357.42     33.27 o 
  -1  11   1        3.45        1.05     19.02 o 
   1  11   1     3883.97     3942.91    115.83 o 
   3  11   1      456.66      503.85     29.96 o 
   5  11   1     1155.12     1104.62     40.15 o 
   7  11   1     1701.76     1882.23     94.83 o 
   9  11   1      513.10      452.23     34.74 o 
  11  11   1      130.96       88.93     25.88 o 
  13  11   1      874.30      974.99     48.43 o 
  15  11   1      270.26      350.83     55.57 o 
  17  11   1       92.02      105.60     32.89 o 
  19  11   1      127.14      114.16     34.92 o 
  21  11   1      142.53      132.60     35.89 o 
  23  11   1     1584.67     1735.17     76.11 o 
  25  11   1      569.00      562.61     59.03 o 
  27  11   1      114.38       99.65     42.29 o 
  29  11   1        2.95        2.40     38.61 o 
  31  11   1      178.28      171.96     54.41 o 
  33  11   1      111.54      121.51     48.15 o 
  35  11   1       16.42       42.28     43.68 o 
  37  11   1        5.84       79.19     47.39 o 
 -36  12   1      645.05      682.26    187.11 o 
 -34  12   1     1479.59     1484.31     93.51 o 
 -32  12   1      194.12      231.58     53.70 o 
 -30  12   1      425.53      544.24     80.34 o 
 -28  12   1      668.45      475.02     59.64 o 
 -26  12   1     1698.78     1759.90    142.78 o 
 -24  12   1       30.33       -6.64     35.25 o 
 -22  12   1     8858.26     9150.47    249.11 o 
 -20  12   1     6986.41     7089.07    183.37 o 
 -18  12   1      621.72      628.52     57.57 o 
 -16  12   1      635.12      762.07     55.28 o 
 -14  12   1     3744.52     3701.40     95.95 o 
 -12  12   1        0.33        2.95     24.10 o 
 -10  12   1      347.85      287.02     29.10 o 
  -8  12   1        7.88       26.06     21.08 o 
  -6  12   1     1638.56     1644.40     49.54 o 
  -4  12   1       42.90       69.07     21.73 o 
  -2  12   1      149.22       92.71     27.90 o 
   0  12   1      469.18      483.85     35.40 o 
   2  12   1     1586.46     1812.66     63.87 o 
   4  12   1       66.26      113.31     26.90 o 
   6  12   1      201.28      257.78     31.23 o 
   8  12   1      107.85      152.21     29.28 o 
  10  12   1       20.95      -16.13     23.21 o 
  12  12   1      727.55      694.95     42.79 o 
  14  12   1     1564.39     1680.72     68.56 o 
  16  12   1      117.12      120.45     35.43 o 
  18  12   1       39.80       62.59     31.84 o 
  20  12   1     1884.66     1952.36     78.34 o 
  22  12   1     4061.48     3854.92    135.13 o 
  24  12   1       16.28       35.16     39.60 o 
  26  12   1       67.90       79.24     42.84 o 
  28  12   1      105.16      123.13     45.49 o 
  30  12   1        0.10       -3.55     40.16 o 
  32  12   1      180.38      210.29     52.10 o 
  34  12   1      287.21      235.33     56.69 o 
  36  12   1      144.12      242.41     68.99 o 
 -35  13   1        3.35       -1.79     46.35 o 
 -33  13   1       12.24       26.88     44.41 o 
 -31  13   1      330.30      341.31     57.32 o 
 -29  13   1       85.46       74.22     44.74 o 
 -27  13   1       63.61      118.01     45.12 o 
 -25  13   1      489.83      546.56     70.60 o 
 -23  13   1      139.45      118.14     44.24 o 
 -21  13   1        7.69       25.90     38.66 o 
 -19  13   1     6841.86     6656.69    153.43 o 
 -17  13   1      121.67      143.53     36.14 o 
 -15  13   1      590.57      809.94     83.93 o 
 -13  13   1      328.58      241.38     34.39 o 
 -11  13   1     8498.61     7991.89    161.95 o 
  -9  13   1       91.62       90.80     29.43 o 
  -7  13   1     3802.66     3479.46    122.17 o 
  -5  13   1      320.45      388.94     39.68 o 
  -3  13   1       88.32       65.81     28.15 o 
  -1  13   1     4040.38     3656.53     95.51 o 
   1  13   1     1104.10     1143.42     55.80 o 
   3  13   1     1040.97      981.29     48.06 o 
   5  13   1      166.08      175.76     30.48 o 
   7  13   1      166.34      173.84     30.79 o 
   9  13   1     1103.69     1192.36     53.69 o 
  11  13   1     1464.67     1468.85     59.28 o 
  13  13   1      655.48      772.22     54.56 o 
  15  13   1      752.49      732.70     54.15 o 
  17  13   1       72.08       35.88     32.01 o 
  19  13   1      602.19      591.18     51.95 o 
  21  13   1     1298.67     1307.21     70.63 o 
  23  13   1     1456.39     1270.42     80.71 o 
  25  13   1        1.39      -37.60     37.60 o 
  27  13   1      406.90      413.14     58.82 o 
  29  13   1     1611.85     1295.79    105.86 o 
  31  13   1       13.48      -13.96     41.61 o 
  33  13   1      227.13      211.85     77.82 o 
 -34  14   1       34.81      -63.19     63.19 o 
 -32  14   1       37.56       89.64     49.48 o 
 -30  14   1       23.53       23.09     43.13 o 
 -28  14   1      837.02      846.16    117.30 o 
 -26  14   1     1204.01     1136.11     81.28 o 
 -24  14   1        1.08       10.51     41.28 o 
 -22  14   1        1.34       46.90     49.10 o 
 -20  14   1     1750.07     1644.38    103.53 o 
 -18  14   1     3543.24     3316.75    115.98 o 
 -16  14   1       75.73       29.38     35.96 o 
 -14  14   1     2307.74     2172.05     91.13 o 
 -12  14   1     1533.10     1657.55     68.80 o 
 -10  14   1     5121.90     4822.14    117.74 o 
  -8  14   1     2160.43     2174.81     82.75 o 
  -6  14   1    10510.16     9636.43    186.07 o 
  -4  14   1       52.84       48.12     30.42 o 
  -2  14   1      213.00      261.95     36.62 o 
   0  14   1     1667.21     1479.54     62.41 o 
   2  14   1      377.91      499.99     49.45 o 
   4  14   1     2454.99     2309.31     76.30 o 
   6  14   1     1124.05     1138.85     58.54 o 
   8  14   1     1094.07      978.19     80.23 o 
  10  14   1      302.94      322.81     40.52 o 
  12  14   1      792.51      772.80     60.70 o 
  14  14   1     1489.39     1559.05    100.99 o 
  16  14   1       91.33      134.49     38.24 o 
  18  14   1     1238.57     1319.93     95.63 o 
  20  14   1     2767.42     2665.98     94.47 o 
  22  14   1      151.89      125.49     46.19 o 
  24  14   1       55.39       21.25     41.20 o 
  26  14   1      377.47      290.25     54.89 o 
  28  14   1        4.91      -14.69     40.97 o 
  30  14   1      218.57      228.62     53.72 o 
  32  14   1      498.26      510.74     67.96 o 
 -31  15   1      153.33      157.93     64.21 o 
 -29  15   1     1038.18      974.16     93.85 o 
 -27  15   1      485.86      419.37     72.23 o 
 -25  15   1      103.11       95.92     72.07 o 
 -23  15   1      141.28       95.13     52.33 o 
 -21  15   1      386.95      384.93     67.85 o 
 -19  15   1     4974.27     5293.46    189.85 o 
 -17  15   1     5373.43     5482.86    156.69 o 
 -15  15   1     5364.84     5656.42    159.13 o 
 -13  15   1       74.09       84.30     37.96 o 
 -11  15   1       63.31       88.12     34.00 o 
  -9  15   1       83.72      148.94     36.46 o 
  -7  15   1     4284.67     4426.50    113.42 o 
  -5  15   1     1593.18     1657.34    102.31 o 
  -3  15   1     2214.91     2077.26     75.48 o 
  -1  15   1     1241.08     1156.38     60.41 o 
   1  15   1       42.15       14.27     30.02 o 
   3  15   1     1362.80     1261.30     79.53 o 
   5  15   1     6244.51     6101.42    165.16 o 
   7  15   1     1771.59     1908.55     91.25 o 
   9  15   1      891.59     1000.02     60.25 o 
  11  15   1       87.09      128.50     41.46 o 
  13  15   1       12.77        5.91     34.64 o 
  15  15   1      464.64      495.62     56.50 o 
  17  15   1     2195.78     2398.60    218.63 o 
  19  15   1      879.34      940.81     71.93 o 
  21  15   1      417.14      425.32     69.44 o 
  23  15   1       20.93        5.49     66.15 o 
  25  15   1      175.12      143.15     48.59 o 
  27  15   1      129.44      121.16     49.54 o 
  29  15   1      664.77      850.76     95.36 o 
  31  15   1      671.74      637.94     90.33 o 
 -30  16   1      538.31      557.40     81.81 o 
 -28  16   1      115.56      238.29     65.27 o 
 -26  16   1      244.35      270.86     65.52 o 
 -24  16   1      138.46      114.03     57.24 o 
 -22  16   1       36.38        5.16     46.26 o 
 -20  16   1      472.09      442.81     70.16 o 
 -18  16   1     1275.17     1206.48     94.54 o 
 -16  16   1     1479.83     1393.16    174.79 o 
 -14  16   1      383.07      408.46     53.65 o 
 -12  16   1       98.21      112.14     44.58 o 
 -10  16   1       44.21      107.33     34.91 o 
  -8  16   1     2529.59     2662.40     87.82 o 
  -6  16   1     8514.91     8382.08    174.47 o 
  -4  16   1     7624.93     7166.40    157.89 o 
  -2  16   1     3903.27     3927.12    184.82 o 
   0  16   1        3.36        4.39     29.64 o 
   2  16   1     3511.82     3488.88    100.79 o 
   4  16   1     4378.16     4435.77    116.60 o 
   6  16   1     4340.16     4361.84    114.75 o 
   8  16   1     3396.31     3615.88    104.59 o 
  10  16   1     1818.29     1718.09     85.26 o 
  12  16   1      681.83      593.06     76.02 o 
  14  16   1      190.31      145.19     53.27 o 
  16  16   1     1826.29     1892.68    130.99 o 
  18  16   1     2164.07     2369.39    151.05 o 
  20  16   1      350.29      378.92     69.64 o 
  22  16   1     1100.33     1145.87     99.01 o 
  24  16   1        6.19       52.40     53.24 o 
  26  16   1       95.63       63.04     54.82 o 
  28  16   1      379.30      340.44     69.80 o 
 -27  17   1      133.73      148.35     60.30 o 
 -25  17   1       12.01       -0.72     51.15 o 
 -23  17   1      254.02      223.12     64.23 o 
 -21  17   1     1255.87     1370.69    180.67 o 
 -19  17   1      256.39      149.39     57.49 o 
 -17  17   1       35.73       36.72     48.21 o 
 -15  17   1       14.72       -6.48     35.78 o 
 -13  17   1      266.47      223.64     47.48 o 
 -11  17   1        1.31      -30.62     33.24 o 
  -9  17   1     2384.34     2366.07     85.95 o 
  -7  17   1     3450.71     3673.09    107.12 o 
  -5  17   1     4213.87     4375.37    117.23 o 
  -3  17   1     1999.08     2063.43     81.37 o 
  -1  17   1      160.97      149.02     37.32 o 
   1  17   1       11.92      -28.75     28.75 o 
   3  17   1     1521.22     1458.12     78.80 o 
   5  17   1     4288.22     4408.05    118.14 o 
   7  17   1     5840.66     5918.43    165.30 o 
   9  17   1     3803.24     4141.18    133.74 o 
  11  17   1      660.85      619.18     81.25 o 
  13  17   1        1.06       45.06     38.34 o 
  15  17   1      616.66      708.36     74.35 o 
  17  17   1     1449.01     1709.29    209.12 o 
  19  17   1     2322.53     2094.07    119.03 o 
  21  17   1     1849.15     1752.75    130.81 o 
  23  17   1      158.14       62.19     55.27 o 
  25  17   1      100.26      178.37     61.43 o 
  27  17   1      483.15      480.65    136.74 o 
 -24  18   1       94.10       63.95     53.41 o 
 -22  18   1        4.77       51.58     51.72 o 
 -20  18   1     1398.04     1535.31    110.94 o 
 -18  18   1     3092.01     3271.81    211.28 o 
 -16  18   1      857.30     1038.69     94.87 o 
 -14  18   1      678.35      660.47     64.20 o 
 -12  18   1       43.72       34.65     39.61 o 
 -10  18   1     1909.69     1868.65     92.08 o 
  -8  18   1     2565.09     2420.00    146.20 o 
  -6  18   1     3828.39     3877.86    112.52 o 
  -4  18   1     1510.56     1530.47    107.59 o 
  -2  18   1      341.76      383.89     46.04 o 
   0  18   1      377.37      360.20     45.94 o 
   2  18   1       63.94       64.21     35.41 o 
   4  18   1     3177.64     3259.74    109.30 o 
   6  18   1     8217.83     8946.90    221.50 o 
   8  18   1     6776.15     6749.45    314.45 o 
  10  18   1     1368.22     1637.75     92.12 o 
  12  18   1       55.17       55.62     39.80 o 
  14  18   1      684.11      566.08     62.11 o 
  16  18   1     1336.14     1567.34     91.77 o 
  18  18   1     1856.70     2314.33    150.56 o 
  20  18   1     2585.69     3141.00    150.09 o 
  22  18   1       29.32       47.72     53.84 o 
  24  18   1        3.28       -6.02     62.20 o 
 -21  19   1       14.38       41.50     55.52 o 
 -19  19   1      537.13      428.92     82.93 o 
 -17  19   1     1229.15     1555.79    159.94 o 
 -15  19   1      377.58      285.02     65.52 o 
 -13  19   1      230.76      243.94     63.11 o 
 -11  19   1       14.65       45.99     46.44 o 
  -9  19   1      100.39      102.25     43.15 o 
  -7  19   1      799.61      535.71     59.50 o 
  -5  19   1     1113.14      937.57    105.16 o 
  -3  19   1      621.56      764.47     88.63 o 
  -1  19   1      808.60     1033.06     73.14 o 
   1  19   1       64.97      109.84     38.37 o 
   3  19   1      529.62      556.72     53.62 o 
   5  19   1     1764.30     1944.07     94.43 o 
   7  19   1     2320.01     2407.61    103.65 o 
   9  19   1      365.07      434.91     67.37 o 
  11  19   1      269.22      208.15     49.02 o 
  13  19   1        1.60      -36.37     36.37 o 
  15  19   1      275.11      309.48     54.20 o 
  17  19   1     1146.96     1025.66    141.18 o 
  19  19   1     1164.48      969.50    131.31 o 
  21  19   1       50.84       37.40     53.54 o 
 -18  20   1      265.47      368.25    108.60 o 
 -16  20   1      438.83      552.13     83.00 o 
 -14  20   1       10.17      -37.93     47.51 o 
 -12  20   1      229.57      178.75     59.06 o 
 -10  20   1      157.82      223.90     51.30 o 
  -8  20   1      915.57      991.13     78.47 o 
  -6  20   1      437.74      386.70     57.02 o 
  -4  20   1     1940.85     2093.91    113.69 o 
  -2  20   1      609.14      517.16     53.30 o 
   0  20   1       80.06       55.18     38.01 o 
   2  20   1       45.32       14.88     35.37 o 
   4  20   1      772.23      689.26     66.50 o 
   6  20   1       37.90       32.79     46.82 o 
   8  20   1      391.39      417.60     57.66 o 
  10  20   1      159.76      298.14     55.98 o 
  12  20   1       10.04      -27.57     38.72 o 
  14  20   1      177.67      220.66     50.62 o 
  16  20   1      530.50      581.13     82.46 o 
 -11  21   1      343.88      301.14     68.40 o 
  -9  21   1        5.34      -34.13     38.52 o 
  -7  21   1      871.32      793.90     72.16 o 
  -5  21   1      607.90      579.35     66.19 o 
  -3  21   1      180.58      245.52     46.46 o 
  -1  21   1      175.07      207.93     45.53 o 
   1  21   1      741.74      777.57     72.23 o 
   3  21   1       86.03      133.38     46.69 o 
   5  21   1      216.78      326.48     55.97 o 
   7  21   1      157.81      139.77     49.93 o 
   9  21   1       31.41       50.87     42.99 o 
  11  21   1       61.16       11.66     41.80 o 
 -44   0   2       18.37       17.77     77.99 o 
 -42   0   2        1.72      -23.69     71.08 o 
 -40   0   2      156.02      142.17     81.94 o 
 -38   0   2     1674.02     2166.07    183.63 o 
 -36   0   2     4832.96     4660.90    265.58 o 
 -34   0   2    10967.76    10745.43    451.18 o 
 -32   0   2     1019.36     1123.51    134.27 o 
 -30   0   2      273.75      102.40     72.56 o 
 -28   0   2     3232.20     2964.29    100.03 o 
 -26   0   2    16147.95    16414.09    321.50 o 
 -24   0   2     5880.60     5511.72    150.74 o 
 -22   0   2     3105.78     2649.60     83.66 o 
 -20   0   2      632.50      915.09     60.76 o 
 -18   0   2      172.64       26.08     22.07 o 
 -16   0   2     4843.31     6037.57    130.50 o 
 -14   0   2    11847.77    12587.94    232.83 o 
 -12   0   2    32929.80    32337.86    545.49 o 
 -10   0   2    12230.34    10489.50    190.91 o 
  -6   0   2     9391.47     7786.17    139.50 o 
   2   0   2     9507.66     9883.40    388.49 o 
  10   0   2      428.81      315.50     26.23 o 
  18   0   2    30256.65    30459.11    531.41 o 
  20   0   2      100.38      142.81     34.36 o 
  22   0   2      910.54      927.10     95.16 o 
  24   0   2    71820.33    72358.84   1220.26 o 
  26   0   2     8072.36     7819.70    407.74 o 
  28   0   2      932.43      767.72     73.14 o 
  30   0   2     5123.82     5746.10    624.45 o 
  32   0   2     9036.05     7995.56    270.02 o 
  34   0   2     3119.24     3198.01    157.96 o 
  36   0   2     8328.20     9085.83    412.68 o 
  38   0   2     8899.13     8075.86    385.03 o 
  40   0   2       12.48       -8.89     74.05 o 
  42   0   2      805.62      644.69    127.36 o 
 -43   1   2       69.54      137.75     63.85 o 
 -41   1   2      205.10      101.17     57.04 o 
 -39   1   2     1160.86     1190.11    106.32 o 
 -37   1   2     3325.26     3446.24    243.36 o 
 -35   1   2     1132.31     1547.58    112.39 o 
 -33   1   2     2890.98     3026.78    143.73 o 
 -31   1   2      654.10      646.17     63.41 o 
 -29   1   2      400.28      401.83     37.44 o 
 -27   1   2      710.56      641.92     47.20 o 
 -25   1   2    10181.55    10535.83    231.06 o 
 -23   1   2     8226.22     8191.02    126.98 o 
 -21   1   2     5139.72     4739.08     83.97 o 
 -19   1   2     3872.23     4018.71     72.48 o 
 -17   1   2     3707.06     4034.89     70.51 o 
 -15   1   2     9691.71    10150.02    138.22 o 
 -13   1   2     3923.93     3134.32     54.86 o 
 -11   1   2    17472.35    15958.46    198.98 o 
  -3   1   2     6437.19     6629.32     92.70 o 
   3   1   2    15431.29    15394.06    282.15 o 
   5   1   2     3848.51     3516.07     58.44 o 
   9   1   2    20617.00    20191.58    330.32 o 
  11   1   2    41116.01    39281.53    805.95 o 
  13   1   2    42967.46    44814.52   2678.46 o 
  17   1   2     3995.80     4122.44     95.15 o 
  19   1   2    11988.31    12938.75    178.00 o 
  21   1   2     4178.00     4220.84     78.58 o 
  23   1   2    44751.57    46588.20    727.12 o 
  25   1   2     4410.05     4258.51     94.71 o 
  27   1   2    14554.09    14828.18    265.68 o 
  29   1   2      515.76      391.37     42.63 o 
  31   1   2     1801.65     1542.50     97.61 o 
  33   1   2       11.82        0.56     31.34 o 
  35   1   2    10222.47    10025.12    243.90 o 
  37   1   2     1363.95     1525.09    146.61 o 
  39   1   2      846.93      603.76     85.26 o 
  41   1   2      817.83      932.22    102.76 o 
  43   1   2     1207.66     1254.86    119.22 o 
 -44   2   2      457.45      626.92    127.36 o 
 -42   2   2       90.25       82.92     59.23 o 
 -40   2   2      104.82       89.03     56.04 o 
 -38   2   2     1331.55     1639.81    120.94 o 
 -36   2   2     3444.17     3965.22    171.72 o 
 -34   2   2     1648.09     1900.86     92.10 o 
 -32   2   2     5674.77     5280.01    154.29 o 
 -30   2   2     5621.55     5130.67    194.65 o 
 -28   2   2      589.15      770.20     44.66 o 
 -26   2   2     1256.99     1280.35     45.53 o 
 -24   2   2    14665.08    14878.08    206.56 o 
 -22   2   2     4237.65     3926.76     75.39 o 
 -20   2   2     4481.57     4910.40     99.45 o 
 -18   2   2     7646.42     8796.64    127.62 o 
 -16   2   2    15128.39    15190.04    225.47 o 
 -14   2   2     1087.43      977.57     34.51 o 
 -12   2   2    23981.99    21163.88    286.72 o 
 -10   2   2    16879.58    15721.39    195.84 o 
  -8   2   2     5073.00     4284.91     63.03 o 
  -6   2   2      293.87      248.91     14.51 o 
  -2   2   2     7996.28     7132.66    101.99 o 
   0   2   2    21816.57    19658.41    410.41 o 
   2   2   2     4550.69     4180.78    127.44 o 
   6   2   2     1558.67     1506.25     39.75 o 
   8   2   2    55313.47    52754.69   1564.82 o 
  10   2   2     9350.00    11703.30    151.59 o 
  12   2   2    22539.20    23255.45    286.04 o 
  14   2   2       81.84       83.86     16.60 o 
  16   2   2    39056.35    40343.16    486.72 o 
  18   2   2    16889.58    17921.02    234.67 o 
  20   2   2     1501.14     1561.87     44.62 o 
  22   2   2     1804.41     1833.09     50.01 o 
  24   2   2    16149.59    16292.86    248.89 o 
  26   2   2    22432.09    21419.69    316.54 o 
  28   2   2     5798.98     5609.31    116.91 o 
  30   2   2     2196.88     2188.59     79.58 o 
  32   2   2      259.26      258.33     41.04 o 
  34   2   2     3200.43     3423.03    125.93 o 
  36   2   2     2245.24     2340.66    105.92 o 
  38   2   2     1655.84     1389.25    115.16 o 
  40   2   2       21.58      101.43     58.35 o 
  42   2   2        3.09       31.03     63.68 o 
 -43   3   2      804.74      874.63    219.17 o 
 -41   3   2      745.21      792.09    149.57 o 
 -39   3   2       20.36       51.28     51.15 o 
 -37   3   2       13.61       37.60     51.02 o 
 -35   3   2      397.79      432.24     57.08 o 
 -33   3   2     2134.20     1842.67     89.69 o 
 -31   3   2      493.99      667.82     52.38 o 
 -29   3   2      553.71      482.15     44.81 o 
 -27   3   2       70.64       50.23     25.50 o 
 -25   3   2     2358.61     2320.36     59.12 o 
 -23   3   2     3737.04     3302.68     69.04 o 
 -21   3   2      250.57      234.72     23.89 o 
 -19   3   2    11936.94    12859.60    176.23 o 
 -17   3   2    11926.73    12840.36    174.23 o 
 -15   3   2     8827.68     9928.76    138.00 o 
 -13   3   2    17292.68    18511.79    233.06 o 
 -11   3   2    46623.59    45910.95   1372.30 o 
  -9   3   2    15462.85    15473.96    193.55 o 
  -7   3   2      107.84      110.17     18.41 o 
  -5   3   2     7879.48     8256.10    107.22 o 
  -3   3   2    13482.19    13687.64    203.82 o 
  -1   3   2     3389.97     2947.44     44.69 o 
   1   3   2    22270.10    21344.67    313.71 o 
   3   3   2      828.93      899.46     21.56 o 
   5   3   2      430.08      732.93     20.46 o 
   7   3   2     5377.11     5596.53     97.58 o 
   9   3   2    10534.08    10649.78    145.48 o 
  11   3   2    27012.64    26515.16    357.64 o 
  13   3   2    51332.02    52803.07    898.51 o 
  15   3   2      237.00      185.04     18.95 o 
  17   3   2     1555.61     1963.18     46.73 o 
  19   3   2     2582.76     2510.13     56.55 o 
  21   3   2      919.48     1018.89     50.95 o 
  23   3   2     7146.54     7269.09    132.80 o 
  25   3   2     8544.98     8182.75    155.76 o 
  27   3   2      990.97     1005.33     50.70 o 
  29   3   2       91.31       57.88     27.69 o 
  31   3   2       12.67        8.48     30.45 o 
  33   3   2     2596.83     2578.07    106.07 o 
  35   3   2     3738.07     3956.23    138.38 o 
  37   3   2     1888.13     2420.32    137.52 o 
  39   3   2      778.37      801.03     93.51 o 
  41   3   2       52.32       93.52     57.57 o 
 -42   4   2      213.95      249.88     69.10 o 
 -40   4   2        1.53        8.91     51.15 o 
 -38   4   2     1396.43     1487.55    116.16 o 
 -36   4   2     2164.38     1900.91     94.62 o 
 -34   4   2     5029.88     5052.39    181.40 o 
 -32   4   2       13.89      -11.41     29.58 o 
 -30   4   2     1465.36     1378.93     66.67 o 
 -28   4   2      328.19      319.82     40.34 o 
 -26   4   2     1081.62     1223.15     52.21 o 
 -24   4   2      495.68      558.21     33.85 o 
 -22   4   2     9048.05     9427.12    157.98 o 
 -20   4   2     7495.49     7695.29    119.88 o 
 -18   4   2     3057.83     3230.87     64.03 o 
 -16   4   2     2812.69     2894.67     58.06 o 
 -14   4   2    20978.70    20983.24    289.83 o 
 -12   4   2     5566.25     5402.62     83.33 o 
 -10   4   2     1083.31      936.97     40.47 o 
  -8   4   2      190.06      166.79     16.10 o 
  -6   4   2       43.27       50.26     12.89 o 
  -4   4   2      969.48     1192.44     30.77 o 
  -2   4   2     5013.19     4445.23     65.03 o 
   0   4   2    24114.41    23840.73    408.35 o 
   2   4   2    21523.44    20755.38    309.89 o 
   4   4   2      290.85      351.46     16.29 o 
   6   4   2     1562.68     1696.84     34.08 o 
   8   4   2     3731.10     4749.17     71.59 o 
  10   4   2    15176.95    15966.46    202.68 o 
  12   4   2    10286.86     9720.38    133.17 o 
  14   4   2     1906.69     2151.65     46.06 o 
  16   4   2     1361.61     1384.78     38.06 o 
  18   4   2     2479.72     2550.96     67.33 o 
  20   4   2       86.22       88.33     24.83 o 
  22   4   2     3672.12     3577.35     83.66 o 
  24   4   2     7621.77     7800.51    159.16 o 
  26   4   2     1787.08     1743.41     61.21 o 
  28   4   2     2595.78     2366.70     72.41 o 
  30   4   2     2628.93     2632.41     78.34 o 
  32   4   2      178.16      227.99     48.39 o 
  34   4   2      525.81      466.47     58.69 o 
  36   4   2     2189.63     2306.27    105.25 o 
  38   4   2     1004.32     1031.25    101.36 o 
  40   4   2       30.11       50.11     54.77 o 
  42   4   2       18.26       -0.07     67.63 o 
 -43   5   2       12.43       23.53     55.80 o 
 -41   5   2      108.98      168.33     65.62 o 
 -39   5   2       63.14      127.85     60.74 o 
 -37   5   2       40.49       -7.00     38.93 o 
 -35   5   2     1681.64     1314.24     83.76 o 
 -33   5   2     1085.45      956.10     62.27 o 
 -31   5   2       73.34       62.04     33.11 o 
 -29   5   2     1413.07     1593.96    105.73 o 
 -27   5   2        1.10       20.61     28.51 o 
 -25   5   2      719.33      767.43     42.99 o 
 -23   5   2     2318.28     2257.38     57.68 o 
 -21   5   2     7837.21     8007.31    125.74 o 
 -19   5   2       71.94       36.37     18.81 o 
 -17   5   2       54.65       63.53     17.94 o 
 -15   5   2       28.18        0.79     15.49 o 
 -13   5   2      455.94      428.07     23.93 o 
 -11   5   2     2448.00     2257.44     47.33 o 
  -9   5   2     4003.58     4122.75     67.89 o 
  -7   5   2     3297.51     3353.59     57.42 o 
  -5   5   2     4807.17     5257.90     77.86 o 
  -3   5   2    11418.44    11718.52    163.87 o 
  -1   5   2    25964.27    26532.83    392.89 o 
   1   5   2     8556.86     8313.79    123.45 o 
   5   5   2     6703.60     6994.28     97.34 o 
   7   5   2      542.01      683.58     24.02 o 
   9   5   2        4.31       18.88     13.16 o 
  11   5   2     8414.10     7678.09    110.05 o 
  13   5   2     2675.90     2833.58     54.83 o 
  15   5   2      144.55       83.92     21.03 o 
  17   5   2      833.68      932.17     48.32 o 
  19   5   2     2394.46     2531.26     66.65 o 
  21   5   2     4985.00     5024.92    103.47 o 
  23   5   2       90.38      103.86     27.38 o 
  25   5   2      179.72      198.26     32.16 o 
  27   5   2      333.67      335.62     41.48 o 
  29   5   2      694.53      641.11     62.90 o 
  31   5   2       34.67       56.71     28.28 o 
  33   5   2      433.23      311.40     65.25 o 
  35   5   2       56.48       60.89     41.63 o 
  37   5   2       28.13       79.21     43.51 o 
  39   5   2        9.89       11.35     53.06 o 
  41   5   2       11.64        8.88     54.10 o 
 -42   6   2      656.47      713.36     95.90 o 
 -40   6   2       33.58       31.74     52.71 o 
 -38   6   2        3.89      -38.50     38.50 o 
 -36   6   2      177.41      247.42     52.90 o 
 -34   6   2      781.79      770.50     69.11 o 
 -32   6   2      353.42      372.16     45.34 o 
 -30   6   2      362.44      365.92     44.71 o 
 -28   6   2        4.85       14.02     29.17 o 
 -26   6   2     2150.00     2125.97     75.27 o 
 -24   6   2     9344.30     8873.21    187.43 o 
 -22   6   2      239.69      245.19     26.44 o 
 -20   6   2     4222.59     4302.63     81.27 o 
 -18   6   2      631.46      742.32     33.69 o 
 -16   6   2      227.51      217.72     22.40 o 
 -14   6   2      570.68      608.96     28.68 o 
 -12   6   2      372.89      436.80     24.86 o 
 -10   6   2     2798.91     3004.11     57.13 o 
  -8   6   2     8926.85    10249.82    139.49 o 
  -6   6   2     1989.78     2589.72     49.86 o 
  -4   6   2      216.19      231.57     19.90 o 
  -2   6   2     9546.42     9398.21    127.15 o 
   0   6   2     3712.36     4101.58     65.58 o 
   2   6   2     3717.87     3753.94     70.55 o 
   4   6   2      892.19      994.83     27.76 o 
   6   6   2     9691.89    10124.43    136.00 o 
   8   6   2     9751.54     9051.67    125.21 o 
  10   6   2      669.05      818.40     32.45 o 
  12   6   2      392.57      499.04     24.83 o 
  14   6   2       58.05       41.21     15.82 o 
  16   6   2     2514.39     2531.03     55.03 o 
  18   6   2        7.45       36.99     22.56 o 
  20   6   2    12417.54    12425.88    199.29 o 
  22   6   2     4431.24     4612.96    100.80 o 
  24   6   2     1663.86     1660.35     59.84 o 
  26   6   2      275.61      335.30     37.69 o 
  28   6   2     2974.07     2983.03     85.02 o 
  30   6   2        4.05      -10.28     25.56 o 
  32   6   2        7.12       12.13     32.78 o 
  34   6   2        0.06      -43.08     43.08 o 
  36   6   2      117.76      150.01     49.14 o 
  38   6   2       15.38        7.27     41.42 o 
  40   6   2      198.27      163.79     65.90 o 
 -41   7   2      263.21      526.81     87.40 o 
 -39   7   2       49.64      -12.13     53.94 o 
 -37   7   2      332.39      401.12     61.85 o 
 -35   7   2        4.17       34.75     41.39 o 
 -33   7   2      438.25      381.87     62.41 o 
 -31   7   2      884.81      738.43     61.84 o 
 -29   7   2      559.06      571.52     49.57 o 
 -27   7   2      101.46       98.59     32.89 o 
 -25   7   2       74.53       61.99     29.51 o 
 -23   7   2       84.17       91.63     29.75 o 
 -21   7   2      698.34      711.96     36.67 o 
 -19   7   2      477.70      591.01     32.61 o 
 -17   7   2     3213.08     3419.96     69.28 o 
 -15   7   2      187.05      270.10     24.02 o 
 -13   7   2      680.25      665.46     31.09 o 
 -11   7   2     1404.49     1335.47     39.01 o 
  -9   7   2     2242.01     2772.87     62.18 o 
  -7   7   2     1938.34     1857.83     43.50 o 
  -5   7   2     1699.68     2075.37     48.96 o 
  -3   7   2    14279.65    15010.49    210.84 o 
  -1   7   2    10537.16    10873.26    146.50 o 
   1   7   2     2425.56     2034.36     49.53 o 
   3   7   2    15750.91    16390.96    236.39 o 
   5   7   2      147.50      103.54     15.89 o 
   7   7   2     4431.74     4937.82     78.84 o 
   9   7   2        2.73       -1.43     13.81 o 
  11   7   2     2572.61     2910.62     56.88 o 
  13   7   2        5.29        2.60     15.77 o 
  15   7   2      954.00     1062.09     42.17 o 
  17   7   2      489.41      545.35     40.64 o 
  19   7   2       49.22       65.18     24.70 o 
  21   7   2      226.83      182.55     30.37 o 
  23   7   2     2031.71     1934.81     64.18 o 
  25   7   2      397.03      443.89     39.99 o 
  27   7   2      197.74      222.80     35.17 o 
  29   7   2      652.58      620.69     52.66 o 
  31   7   2       88.67       77.02     35.47 o 
  33   7   2        1.11      -24.06     30.79 o 
  35   7   2       56.76       52.30     40.13 o 
  37   7   2       95.21      101.23     45.51 o 
  39   7   2        1.00       17.04     50.97 o 
 -40   8   2      328.21      241.17     69.80 o 
 -38   8   2     1060.60     1239.44    165.32 o 
 -36   8   2      158.55      193.76     52.16 o 
 -34   8   2      925.94      933.63     64.76 o 
 -32   8   2      540.89      474.13     68.47 o 
 -30   8   2     1217.08     1204.26     66.31 o 
 -28   8   2      212.03      262.18     41.50 o 
 -26   8   2     2067.16     2057.55     77.08 o 
 -24   8   2     3323.95     3379.89    116.14 o 
 -22   8   2     6208.81     6254.00    138.94 o 
 -20   8   2     1424.47     1345.47     52.06 o 
 -18   8   2     2780.16     2748.23     73.59 o 
 -16   8   2      378.81      518.84     31.27 o 
 -14   8   2     3094.64     2897.05     62.71 o 
 -12   8   2     2148.38     1790.91     54.45 o 
 -10   8   2     1531.76     1377.08     40.74 o 
  -8   8   2      495.02      488.87     26.56 o 
  -6   8   2     1726.69     1970.18     46.23 o 
  -4   8   2     3902.75     3794.68     73.73 o 
  -2   8   2     9284.14     9131.85    129.98 o 
   0   8   2     3938.90     3786.68     66.90 o 
   2   8   2     2143.88     3078.05     57.57 o 
   4   8   2      664.90      694.17     27.50 o 
   6   8   2    10244.80    10772.29    148.47 o 
   8   8   2     1747.45     1968.93     45.56 o 
  10   8   2     1346.24     1175.95     36.71 o 
  12   8   2     5895.21     5756.41     94.10 o 
  14   8   2      330.08      265.59     24.40 o 
  16   8   2       43.52       63.45     23.36 o 
  18   8   2     3168.55     3258.26     86.61 o 
  20   8   2     5125.87     5204.73    108.61 o 
  22   8   2    12216.40    12079.98    222.42 o 
  24   8   2      253.10      312.09     36.39 o 
  26   8   2     1044.19     1104.18     55.64 o 
  28   8   2      171.48      218.30     40.99 o 
  30   8   2      865.16      857.76     61.96 o 
  32   8   2     1012.57     1031.30     79.77 o 
  34   8   2      234.19      305.81     54.39 o 
  36   8   2      203.77      354.48     74.07 o 
  38   8   2      404.89      327.04     72.51 o 
  40   8   2      325.67      338.63    108.60 o 
 -39   9   2      616.09      548.82    128.84 o 
 -37   9   2     1648.35     1797.81    124.96 o 
 -35   9   2     3025.81     3338.89    110.98 o 
 -33   9   2     1105.86     1061.11     86.50 o 
 -31   9   2        5.62       31.46     33.13 o 
 -29   9   2      272.94      256.01     42.68 o 
 -27   9   2     1740.75     1722.87     73.57 o 
 -25   9   2     6718.29     6788.01    166.14 o 
 -23   9   2     8187.37     8387.91    173.97 o 
 -21   9   2     1471.31     1492.04     63.21 o 
 -19   9   2     2305.62     2162.16     57.92 o 
 -17   9   2       63.91       32.21     20.65 o 
 -15   9   2     4359.49     4450.51     84.48 o 
 -13   9   2     6682.50     7021.77    123.48 o 
 -11   9   2     7858.90     7981.52    122.75 o 
  -9   9   2      698.34      655.57     31.54 o 
  -7   9   2     5254.94     4926.83     84.69 o 
  -5   9   2      130.38      273.12     24.74 o 
  -3   9   2     4054.66     4357.69     82.99 o 
  -1   9   2     5224.74     5274.61     87.30 o 
   1   9   2    27141.79    27984.57    381.28 o 
   3   9   2     4592.21     4483.19     76.92 o 
   5   9   2      467.30      586.84     27.93 o 
   7   9   2     3962.69     4217.36     74.87 o 
   9   9   2     1701.30     1540.32     42.85 o 
  11   9   2     1649.73     1617.16     44.82 o 
  13   9   2     2987.50     3017.20     77.80 o 
  15   9   2    18569.48    17627.51    263.85 o 
  17   9   2     3507.07     3282.09     80.60 o 
  19   9   2    13151.74    12514.30    204.38 o 
  21   9   2     1658.64     1807.64    104.35 o 
  23   9   2     6899.04     6510.29    131.88 o 
  25   9   2      542.57      504.78     43.23 o 
  27   9   2     1147.40     1064.73    136.49 o 
  29   9   2     1053.17     1146.34     77.93 o 
  31   9   2       74.56       56.02     40.71 o 
  33   9   2       15.44       49.78     42.27 o 
  35   9   2     2332.20     2391.60    108.04 o 
  37   9   2     1261.72     1915.30    173.76 o 
  39   9   2       33.97       11.60     51.47 o 
 -38  10   2      276.28      348.34     75.55 o 
 -36  10   2     1883.09     1978.62    249.29 o 
 -34  10   2      937.61     1145.30    178.73 o 
 -32  10   2     1322.19     1253.70     71.51 o 
 -30  10   2      164.52      231.55     43.32 o 
 -28  10   2       62.89       53.07     33.73 o 
 -26  10   2      354.36      352.62     44.39 o 
 -24  10   2     1553.03     1575.21     93.91 o 
 -22  10   2      109.83       72.31     31.32 o 
 -20  10   2     2094.24     2085.39     66.90 o 
 -18  10   2      337.11      351.94     30.82 o 
 -16  10   2     3951.62     3979.71     81.27 o 
 -14  10   2     6410.94     7440.83    121.76 o 
 -12  10   2    33599.92    34064.82    425.36 o 
 -10  10   2     2582.27     2460.75     58.70 o 
  -8  10   2     1794.45     1945.33     50.65 o 
  -6  10   2     1155.47     1263.25     40.58 o 
  -4  10   2     4542.85     4482.84     88.44 o 
  -2  10   2      887.97      980.10     70.09 o 
   0  10   2     8637.83     8583.08    128.65 o 
   2  10   2    21184.31    21212.11    272.82 o 
   4  10   2    16039.45    16411.62    262.37 o 
   6  10   2       46.40       -6.87     15.78 o 
   8  10   2      917.45      948.72     35.93 o 
  10  10   2     5225.73     5115.62     89.41 o 
  12  10   2     6226.15     6422.74    121.59 o 
  14  10   2     5771.41     5500.62    126.41 o 
  16  10   2     3979.95     3940.66    104.02 o 
  18  10   2     1511.35     1471.78     80.65 o 
  20  10   2     6297.98     6167.10    141.36 o 
  22  10   2    27923.07    28698.86    465.22 o 
  24  10   2     2995.14     2877.00     94.97 o 
  26  10   2      455.17      449.74     55.63 o 
  28  10   2     3295.00     3461.20    215.29 o 
  30  10   2        7.11       -0.93     39.04 o 
  32  10   2      429.45      422.27     58.27 o 
  34  10   2      948.73     1100.24    137.39 o 
  36  10   2     3314.82     3169.13    233.00 o 
  38  10   2      882.96     1129.75    109.35 o 
 -37  11   2      664.31      613.35     88.44 o 
 -35  11   2      347.71      375.15     61.73 o 
 -33  11   2     1001.10      956.80     76.13 o 
 -31  11   2      824.41      925.42     75.36 o 
 -29  11   2      989.38      886.34    138.98 o 
 -27  11   2     1504.86     1526.57     98.37 o 
 -25  11   2     5520.77     5709.88    140.88 o 
 -23  11   2     5966.46     5991.81    142.23 o 
 -21  11   2      511.94      438.17     44.86 o 
 -19  11   2     3283.80     3183.04     83.97 o 
 -17  11   2      249.67      261.50     30.24 o 
 -15  11   2     3305.41     3321.30     74.59 o 
 -13  11   2     3616.22     3347.91     77.05 o 
 -11  11   2    13910.76    14323.11    201.58 o 
  -9  11   2     3536.29     3605.75     74.85 o 
  -7  11   2     1081.65     1214.44     43.35 o 
  -5  11   2       80.09      167.53     23.18 o 
  -3  11   2     3029.66     3252.07     73.89 o 
  -1  11   2     7962.38     7665.23    133.54 o 
   1  11   2     7491.21     7997.89    139.06 o 
   3  11   2     2774.87     2752.72     75.31 o 
   5  11   2       29.96       43.03     22.51 o 
   7  11   2     3546.42     3652.45     83.09 o 
   9  11   2     5985.41     6327.73    119.52 o 
  11  11   2    19841.95    20093.25    323.96 o 
  13  11   2    11787.77    11578.23    215.90 o 
  15  11   2     1100.85     1035.73     82.51 o 
  17  11   2     1697.25     1587.18     70.39 o 
  19  11   2      726.20      678.78     52.20 o 
  21  11   2     1237.97     1210.09     66.07 o 
  23  11   2      401.22      555.27     52.14 o 
  25  11   2     5963.73     6120.81    194.60 o 
  27  11   2     2921.85     2921.58    113.11 o 
  29  11   2     1486.44     1627.18    176.81 o 
  31  11   2      105.26      137.44     47.69 o 
  33  11   2      765.53      705.32     72.68 o 
  35  11   2      346.93      458.96     63.38 o 
  37  11   2     1979.10     2513.27    116.89 o 
 -36  12   2      561.50      571.22     79.45 o 
 -34  12   2      750.70      884.16     83.20 o 
 -32  12   2      173.12      236.16     54.01 o 
 -30  12   2     1039.26     1227.01    162.15 o 
 -28  12   2      477.11      331.47     64.40 o 
 -26  12   2     2756.89     3022.85    148.66 o 
 -24  12   2     7925.56     7963.56    203.07 o 
 -22  12   2     3884.94     3805.32    148.09 o 
 -20  12   2     1160.53     1362.60     99.40 o 
 -18  12   2      665.54      613.76     49.15 o 
 -16  12   2     4328.79     4066.56     86.18 o 
 -14  12   2     8791.32     8931.05    144.21 o 
 -12  12   2     2384.20     2482.07     63.28 o 
 -10  12   2     3524.25     3768.92     79.37 o 
  -8  12   2     1662.59     1623.23     54.67 o 
  -6  12   2       84.76       48.90     23.28 o 
  -4  12   2      246.85      253.80     33.66 o 
  -2  12   2     3881.60     3822.29    129.08 o 
   0  12   2     6679.78     6651.94    124.05 o 
   2  12   2     7009.13     7057.02    129.49 o 
   4  12   2       44.29       29.39     24.05 o 
   6  12   2      240.03      205.45     29.22 o 
   8  12   2        5.40       -4.74     23.52 o 
  10  12   2     3902.04     3963.64    103.34 o 
  12  12   2     3249.65     3322.16    114.85 o 
  14  12   2     2922.41     3005.58     92.07 o 
  16  12   2       22.12       21.00     30.26 o 
  18  12   2       10.75        1.39     31.27 o 
  20  12   2      340.48      380.11     54.72 o 
  22  12   2     1624.78     1687.64     85.64 o 
  24  12   2     6312.62     6427.78    245.81 o 
  26  12   2     4632.88     4332.98    140.88 o 
  28  12   2     1495.64     1179.37    235.46 o 
  30  12   2        7.62       -7.58     39.52 o 
  32  12   2      409.77      447.80     62.95 o 
  34  12   2     1516.17     1151.19    146.14 o 
 -35  13   2     6323.11     6437.92    416.63 o 
 -33  13   2      233.08      228.53     53.97 o 
 -31  13   2        5.00      -28.72     38.93 o 
 -29  13   2        4.75       -6.04     39.96 o 
 -27  13   2     2464.43     2447.42    106.31 o 
 -25  13   2     2180.20     2178.04    194.28 o 
 -23  13   2    12929.86    13291.09    727.12 o 
 -21  13   2     7636.56     7753.02    244.36 o 
 -19  13   2      283.17      278.31     49.37 o 
 -17  13   2      175.06      210.67     38.95 o 
 -15  13   2     3073.48     3161.66     92.31 o 
 -13  13   2     6934.07     6965.01    148.55 o 
 -11  13   2    17590.88    17379.49    300.25 o 
  -9  13   2    10082.72    10250.88    192.98 o 
  -7  13   2       22.41       14.21     27.36 o 
  -5  13   2      914.45      858.87     45.05 o 
  -3  13   2     5020.54     4402.57    114.57 o 
  -1  13   2      889.69      984.77     58.10 o 
   1  13   2     4727.86     4597.37     99.74 o 
   3  13   2     9380.29    10214.71    173.47 o 
   5  13   2     1839.00     2205.29     66.86 o 
   7  13   2        5.98      -23.49     23.49 o 
   9  13   2     5456.09     5260.63    110.70 o 
  11  13   2    10832.61    10723.32    209.28 o 
  13  13   2     8945.43     8225.21    173.66 o 
  15  13   2     2662.07     2671.46     89.63 o 
  17  13   2      349.76      342.40     44.26 o 
  19  13   2      343.62      317.44     44.53 o 
  21  13   2     2531.73     2680.76     94.32 o 
  23  13   2     2226.71     2384.15     90.59 o 
  25  13   2     1221.86     1177.89     81.94 o 
  27  13   2     1174.15     1341.57    209.87 o 
  29  13   2     1711.82     1509.16    113.78 o 
  31  13   2       17.57       41.92     44.44 o 
  33  13   2      808.79      789.03    130.03 o 
 -34  14   2     2316.95     2192.45    497.09 o 
 -32  14   2     1472.35     1717.26    198.44 o 
 -30  14   2      178.31      262.26     78.49 o 
 -28  14   2      690.65      547.11     81.94 o 
 -26  14   2     3765.32     3826.65    226.08 o 
 -24  14   2     2908.71     2471.13    176.72 o 
 -22  14   2     5548.83     5856.48    285.32 o 
 -20  14   2     7671.31     7703.15    279.40 o 
 -18  14   2       26.48       56.68     46.88 o 
 -16  14   2      308.54      329.72     54.91 o 
 -14  14   2     3316.73     3292.02     96.40 o 
 -12  14   2    12933.37    12499.16    229.14 o 
 -10  14   2     1527.52     1580.02     66.22 o 
  -8  14   2      839.15      754.33     66.28 o 
  -6  14   2       40.72       43.19     29.50 o 
  -4  14   2     1815.40     1709.37     66.78 o 
  -2  14   2      163.88      126.91     32.05 o 
   0  14   2     4240.02     3957.62    103.33 o 
   2  14   2     1935.69     1949.85     70.71 o 
   4  14   2      173.88      315.95     39.94 o 
   6  14   2        4.29       15.39     25.36 o 
   8  14   2     4533.29     4321.13    128.63 o 
  10  14   2     2198.63     2307.27     82.83 o 
  12  14   2     1785.68     1964.23     78.68 o 
  14  14   2     2399.11     2589.41     89.73 o 
  16  14   2      597.39      661.35     54.79 o 
  18  14   2        4.51      -17.03     30.99 o 
  20  14   2      742.84      610.67     54.36 o 
  22  14   2     1004.91      975.21     91.34 o 
  24  14   2      353.06      513.73     63.93 o 
  26  14   2     1237.52     1255.42    108.06 o 
  28  14   2     1053.24     1040.28    214.24 o 
  30  14   2       27.40        0.35     42.26 o 
  32  14   2        6.67      -30.96     41.69 o 
 -31  15   2       26.88       47.78     55.14 o 
 -29  15   2      449.66      396.23     72.94 o 
 -27  15   2      302.49      250.59     80.96 o 
 -25  15   2      620.95      634.39    129.83 o 
 -23  15   2     1778.18     1880.99    150.56 o 
 -21  15   2     1465.37     1402.65     99.39 o 
 -19  15   2     1261.96     1080.66     91.08 o 
 -17  15   2     1095.41     1134.42     90.75 o 
 -15  15   2     1329.31     1052.39     76.32 o 
 -13  15   2     1961.06     1896.35     74.13 o 
 -11  15   2     3188.27     3187.92    103.60 o 
  -9  15   2     5665.37     5760.15    134.43 o 
  -7  15   2      590.29      546.23     47.22 o 
  -5  15   2     3345.82     3649.84    108.73 o 
  -3  15   2       78.51      112.46     33.50 o 
  -1  15   2     5141.62     5113.91    122.93 o 
   1  15   2     6287.75     6484.54    209.76 o 
   3  15   2     4437.88     4242.00    110.66 o 
   5  15   2       16.03       37.92     31.26 o 
   7  15   2      534.17      465.08     45.26 o 
   9  15   2      161.16      219.18     51.66 o 
  11  15   2      362.44      310.37     48.63 o 
  13  15   2       22.09       46.96     36.89 o 
  15  15   2      647.66      585.75     68.81 o 
  17  15   2      373.24      414.50     49.25 o 
  19  15   2      108.19       51.52     36.69 o 
  21  15   2      248.53      345.30     49.71 o 
  23  15   2      461.47      425.06     59.54 o 
  25  15   2      496.84      598.35     87.25 o 
  27  15   2       20.89       38.58     46.16 o 
  29  15   2      322.04      384.84     83.49 o 
  31  15   2      106.59      110.55     50.46 o 
 -30  16   2        0.61       -9.68     53.31 o 
 -28  16   2       83.35      123.43     82.44 o 
 -26  16   2       43.05       -3.26     60.72 o 
 -24  16   2      870.00      859.19     89.54 o 
 -22  16   2      351.95      368.07    115.02 o 
 -20  16   2       80.37       72.69     49.10 o 
 -18  16   2       37.66      102.72     58.25 o 
 -16  16   2      570.43      475.68    118.97 o 
 -14  16   2      288.23      230.58     55.05 o 
 -12  16   2      965.01     1151.34     64.21 o 
 -10  16   2     3938.85     3892.96    108.22 o 
  -8  16   2     2654.43     2582.42     86.80 o 
  -6  16   2     1200.60     1225.12     64.75 o 
  -4  16   2       28.89       89.38     34.35 o 
  -2  16   2      102.44       95.74     34.19 o 
   0  16   2      950.98     1107.41     61.65 o 
   2  16   2      404.79      416.90     45.11 o 
   4  16   2       76.52       70.54     39.33 o 
   6  16   2      173.29      186.50     38.71 o 
   8  16   2      259.11      154.31     44.10 o 
  10  16   2        7.38      -32.32     34.17 o 
  12  16   2      602.05      635.34     60.77 o 
  14  16   2      288.06      314.43     51.76 o 
  16  16   2       12.48      -38.89     40.35 o 
  18  16   2       43.36       56.77     40.83 o 
  20  16   2      232.47      263.31     81.38 o 
  22  16   2      292.39      375.06     70.34 o 
  24  16   2      516.20      627.57    245.34 o 
  26  16   2      351.48      410.90     74.07 o 
  28  16   2       58.92      107.07     56.46 o 
 -27  17   2        1.52      -45.64     45.64 o 
 -25  17   2      401.89      378.17     71.20 o 
 -23  17   2      371.66      323.36     68.40 o 
 -21  17   2      152.18      123.41     58.64 o 
 -19  17   2      163.06      161.56     59.61 o 
 -17  17   2     1031.95     1051.39    153.03 o 
 -15  17   2       20.77       28.33     47.92 o 
 -13  17   2      183.05      208.46     49.14 o 
 -11  17   2     1242.72     1154.56     65.75 o 
  -9  17   2      692.44      689.39     53.87 o 
  -7  17   2      367.43      425.60     47.25 o 
  -5  17   2      348.59      351.43     44.88 o 
  -3  17   2     2522.98     2470.92     85.76 o 
  -1  17   2      670.25      605.98     64.69 o 
   1  17   2       13.21       11.71     31.07 o 
   3  17   2       15.14       13.21     31.38 o 
   5  17   2        9.08      -12.36     30.46 o 
   7  17   2      104.59      116.25     41.95 o 
   9  17   2       19.32        6.39     36.81 o 
  11  17   2      226.21      197.61     46.75 o 
  13  17   2      239.58      221.10     47.67 o 
  15  17   2       73.40       85.65     43.55 o 
  17  17   2      121.99      112.66     45.78 o 
  19  17   2       30.08       13.82     48.59 o 
  21  17   2      856.14      832.78     96.75 o 
  23  17   2      609.59      679.68     83.63 o 
  25  17   2      176.40      149.47     58.35 o 
 -24  18   2        0.93      -67.63     67.63 o 
 -22  18   2        2.51      -36.10     58.25 o 
 -20  18   2        5.61       49.83     76.02 o 
 -18  18   2        3.61        8.58     47.88 o 
 -16  18   2      190.22      295.75     64.76 o 
 -14  18   2      354.10      565.73     76.64 o 
 -12  18   2      349.81      396.22    134.11 o 
 -10  18   2      386.91      342.16     52.97 o 
  -8  18   2      595.29      714.31     55.54 o 
  -6  18   2      649.26      674.48     55.01 o 
  -4  18   2      151.50      148.46     58.28 o 
  -2  18   2      967.92     1010.52     62.27 o 
   0  18   2      327.68      307.32     44.02 o 
   2  18   2      797.79      756.90     57.84 o 
   4  18   2     1119.92     1260.35     81.15 o 
   6  18   2     1012.67      910.85     71.22 o 
   8  18   2      123.25       43.85     39.83 o 
  10  18   2      182.83      177.61     47.68 o 
  12  18   2       54.18       53.17     39.33 o 
  14  18   2       32.43       41.09     39.67 o 
  16  18   2      351.21      244.50     51.60 o 
  18  18   2      128.72      174.99     58.99 o 
  20  18   2       95.82      141.88     58.74 o 
  22  18   2       10.45       26.15     53.27 o 
  24  18   2      159.26      183.09     63.11 o 
 -21  19   2      470.52      562.72    147.60 o 
 -19  19   2       13.81       44.69     52.99 o 
 -17  19   2      253.65      204.88     89.35 o 
 -15  19   2      100.73      116.43     56.74 o 
 -13  19   2       87.21       66.62     51.95 o 
 -11  19   2       41.97       70.32     42.17 o 
  -9  19   2      308.42      306.49     54.35 o 
  -7  19   2      163.10      170.30     41.07 o 
  -5  19   2       86.35      125.13     38.57 o 
  -3  19   2        0.29       19.65     34.33 o 
  -1  19   2      145.76      127.87     39.73 o 
   1  19   2      914.15     1077.25     67.39 o 
   3  19   2       14.25       35.71     38.99 o 
   5  19   2      605.56      728.35     67.82 o 
   7  19   2       35.73       19.12     38.71 o 
   9  19   2      279.94      265.38     52.93 o 
  11  19   2       15.54        5.53     37.66 o 
  13  19   2       45.10       43.99     39.98 o 
  15  19   2        0.89       -9.73     37.77 o 
  17  19   2      172.21      231.06     63.52 o 
  19  19   2       45.22       48.00     54.94 o 
 -18  20   2      451.52      361.67     72.35 o 
 -16  20   2        2.42       -6.42     50.97 o 
 -14  20   2      105.51      104.74     92.80 o 
 -12  20   2       17.62       28.10     50.97 o 
 -10  20   2      416.72      413.57     58.72 o 
  -8  20   2      529.36      498.19     72.28 o 
  -6  20   2      775.07      881.26     63.28 o 
  -4  20   2        4.43       51.96     38.69 o 
  -2  20   2      149.75      137.38     42.36 o 
   0  20   2      257.82      285.27     47.94 o 
   2  20   2      419.86      514.61     62.05 o 
   4  20   2       47.94       15.32     39.50 o 
   6  20   2       14.06       58.10     41.76 o 
   8  20   2      136.37      228.61     53.02 o 
  10  20   2      112.30      213.88     51.43 o 
  12  20   2        3.80        3.48     39.08 o 
  14  20   2     1189.44     1226.83     85.84 o 
  16  20   2      677.00      570.59     78.53 o 
 -11  21   2      433.80      392.77     74.22 o 
  -9  21   2      744.43      584.57     81.92 o 
  -7  21   2      168.87      123.38     49.45 o 
  -5  21   2      429.35      516.75     64.15 o 
  -3  21   2        5.92       -1.81     36.17 o 
  -1  21   2      175.00      187.84     49.54 o 
   1  21   2      561.00      582.11     66.63 o 
   3  21   2      970.27      917.20     75.20 o 
   5  21   2       11.40       -0.37     39.64 o 
   7  21   2      288.90      211.94     61.97 o 
   9  21   2      241.73      233.93     52.95 o 
  11  21   2      351.17      395.59     60.56 o 
 -43   1   3      449.63      340.53     73.29 o 
 -41   1   3     1564.62     1698.97    124.24 o 
 -39   1   3      678.25      852.55     94.05 o 
 -37   1   3      439.77      401.48     72.51 o 
 -35   1   3      123.03      154.89     57.57 o 
 -33   1   3     4181.71     3577.08    124.51 o 
 -31   1   3     4994.82     4646.13    121.73 o 
 -29   1   3     1302.78     1317.38     64.23 o 
 -27   1   3        5.40       -9.73     22.27 o 
 -25   1   3     1102.71     1105.27     41.77 o 
 -23   1   3       28.63       22.80     18.84 o 
 -21   1   3     1275.22     1284.17     39.73 o 
 -19   1   3     2869.63     3076.38     60.23 o 
 -17   1   3    16234.06    17049.71    219.55 o 
 -15   1   3    25052.71    26675.78    403.66 o 
 -13   1   3      543.83      432.07     20.38 o 
 -11   1   3        0.99       13.47     11.19 o 
  -9   1   3    12849.66    14418.15    199.05 o 
  -7   1   3    11372.22    11097.15    154.94 o 
  -5   1   3      863.95     1020.56     27.77 o 
  -3   1   3    18623.19    20161.01    581.50 o 
   1   1   3     2215.10     2343.30     37.49 o 
   5   1   3    38893.23    40473.07   1205.45 o 
   7   1   3     4755.20     4875.50     70.50 o 
   9   1   3    26154.11    26876.82    358.48 o 
  11   1   3     6617.59     7408.58    104.50 o 
  13   1   3    31848.89    35892.57    662.06 o 
  15   1   3      372.29      151.07     18.68 o 
  17   1   3       22.83       10.74     15.94 o 
  19   1   3      285.89      400.31     31.79 o 
  21   1   3     9125.23     9510.62    216.49 o 
  23   1   3     3795.76     3568.73     82.46 o 
  25   1   3      266.37      193.39     30.40 o 
  27   1   3      499.05      523.82     46.25 o 
  29   1   3        6.64      -26.78     26.78 o 
  31   1   3     3467.13     3505.35    103.63 o 
  33   1   3      100.69      121.76     36.68 o 
  35   1   3      493.56      408.12     47.90 o 
  37   1   3       50.00       -2.12     64.67 o 
  39   1   3      527.90      358.35    142.66 o 
  41   1   3      710.86      768.01    129.33 o 
 -44   2   3      924.12      988.17    104.71 o 
 -42   2   3      790.60      725.58     92.80 o 
 -40   2   3       37.87      124.40     60.04 o 
 -38   2   3      562.68      751.07    125.88 o 
 -36   2   3       64.27      102.79     53.63 o 
 -34   2   3       99.42       86.44     41.28 o 
 -32   2   3      400.49      582.95     87.84 o 
 -30   2   3     2706.35     2781.34     89.37 o 
 -28   2   3     2242.19     2140.94     65.97 o 
 -26   2   3     1463.07     1494.48     55.58 o 
 -24   2   3       27.51       55.28     20.51 o 
 -22   2   3      905.20      954.01     37.30 o 
 -20   2   3     2079.78     1829.40     46.17 o 
 -18   2   3       22.94       28.83     15.40 o 
 -16   2   3     4431.17     4528.24     75.03 o 
 -14   2   3    19724.62    19714.39    246.66 o 
 -12   2   3    10085.09    11256.32    164.55 o 
 -10   2   3     1583.07     1746.86     35.22 o 
  -8   2   3     4044.03     4804.07     69.31 o 
   4   2   3      722.80      878.71     35.34 o 
   6   2   3     4455.67     4158.47     71.03 o 
   8   2   3     1699.03     1859.13     43.91 o 
  10   2   3     2732.80     3312.48     55.44 o 
  12   2   3      444.69      394.76     20.75 o 
  14   2   3     2468.45     3200.77     58.83 o 
  16   2   3     3565.48     3447.95     64.31 o 
  18   2   3     3728.79     3377.24     77.74 o 
  20   2   3      746.94      779.74     36.83 o 
  22   2   3     4195.34     4179.27     90.66 o 
  24   2   3     4306.33     4151.30     93.03 o 
  26   2   3     2548.68     2531.63     72.02 o 
  28   2   3      330.14      304.38     39.25 o 
  30   2   3      113.08      109.72     34.58 o 
  32   2   3      388.36      381.15     45.86 o 
  34   2   3     3213.72     3085.75    100.10 o 
  36   2   3      427.60      369.79     56.79 o 
  38   2   3      497.19      558.21     86.53 o 
  40   2   3      561.34      888.65    112.55 o 
  42   2   3       49.85      -27.52     51.28 o 
 -43   3   3      529.28      348.69     73.96 o 
 -41   3   3     1949.20     2019.23    236.45 o 
 -39   3   3      807.69      982.01    146.12 o 
 -37   3   3        5.82       12.40     60.72 o 
 -35   3   3      586.30      619.94     63.82 o 
 -33   3   3       14.27       67.17     39.76 o 
 -31   3   3     1218.12     1438.53     96.79 o 
 -29   3   3     8287.50     8682.38    157.81 o 
 -27   3   3     2551.96     2419.63     87.09 o 
 -25   3   3     8978.92     8633.99    158.03 o 
 -23   3   3      509.71      469.57     29.88 o 
 -21   3   3     3573.39     3415.16     69.95 o 
 -19   3   3      258.55      132.88     19.71 o 
 -17   3   3    22485.07    22643.72    315.73 o 
 -15   3   3    10629.85     9441.20    132.12 o 
 -13   3   3    21082.79    21191.24    263.65 o 
 -11   3   3     1808.22     1939.70     39.86 o 
  -9   3   3     7568.06     7403.56    101.43 o 
  -5   3   3    13546.86    12964.49    161.96 o 
  -3   3   3      931.03      659.77     21.29 o 
  -1   3   3    20068.05    22167.39    471.04 o 
   1   3   3     5684.81     6450.01     96.04 o 
   3   3   3    25867.82    28712.42    601.26 o 
   5   3   3      343.41      625.18     30.61 o 
   7   3   3    19695.20    17341.73    239.29 o 
   9   3   3    13368.01    13668.38    218.35 o 
  11   3   3    31273.39    30789.50    413.19 o 
  13   3   3     6081.43     6739.04     99.30 o 
  15   3   3     3821.15     3682.38     65.53 o 
  17   3   3     2308.69     2230.03     50.00 o 
  19   3   3     2617.95     2779.81     69.41 o 
  21   3   3       71.72       68.77     23.52 o 
  23   3   3     4745.90     4798.45    129.87 o 
  25   3   3      132.79      131.35     28.37 o 
  27   3   3      310.27      291.90     46.47 o 
  29   3   3      273.24      215.88     37.79 o 
  31   3   3     2094.76     2345.80     84.94 o 
  33   3   3     3338.16     3410.60    132.08 o 
  35   3   3     1018.22      921.10     75.08 o 
  37   3   3      309.56      303.96     55.84 o 
  39   3   3       36.39       96.91     66.15 o 
  41   3   3      552.30      410.63     83.92 o 
 -42   4   3       54.92       45.55     54.33 o 
 -40   4   3     2303.67     2581.71    201.40 o 
 -38   4   3     2419.23     2921.78    149.39 o 
 -36   4   3      242.64      191.50     48.45 o 
 -34   4   3       17.29       10.21     38.11 o 
 -32   4   3     4829.40     4398.46    139.60 o 
 -30   4   3     8347.14     8611.65    179.48 o 
 -28   4   3     4138.69     4243.23     98.32 o 
 -26   4   3     5421.58     5141.53    107.36 o 
 -24   4   3      857.52      871.01     52.05 o 
 -22   4   3     9666.26    10314.21    178.33 o 
 -20   4   3    19727.59    18911.21    313.98 o 
 -18   4   3    15347.47    14987.01    200.87 o 
 -16   4   3    22746.27    23198.74    291.84 o 
 -14   4   3    12581.71    11558.59    156.33 o 
 -12   4   3     1818.92     1896.39     41.83 o 
 -10   4   3      991.48     1435.25     35.87 o 
  -8   4   3    44904.92    46174.55   1318.99 o 
  -6   4   3    30162.68    30369.06    636.58 o 
  -2   4   3     1663.27     1379.70     29.63 o 
   2   4   3    37747.66    36093.18    607.93 o 
   4   4   3     3748.04     4116.95     62.09 o 
   6   4   3     1484.64     2079.99     38.82 o 
   8   4   3      185.01      148.32     18.87 o 
  10   4   3    13016.74    12767.54    187.47 o 
  12   4   3     4669.02     5554.88     98.85 o 
  14   4   3    10747.88    11007.86    170.80 o 
  16   4   3     2205.20     2399.28     50.42 o 
  18   4   3    12207.88    10876.86    175.43 o 
  20   4   3    15194.15    14810.80    227.93 o 
  22   4   3    32520.86    31508.49    582.24 o 
  24   4   3     5439.73     5150.65    136.25 o 
  26   4   3     1760.33     1649.79     83.50 o 
  28   4   3     1612.20     1565.82     61.11 o 
  30   4   3     3298.68     3267.96    103.03 o 
  32   4   3     4240.06     4579.13    179.69 o 
  34   4   3     2700.97     2682.95    136.00 o 
  36   4   3      457.02      436.99     64.84 o 
  38   4   3       31.43       30.85     39.66 o 
  40   4   3     1043.71      818.23     97.73 o 
 -43   5   3      212.57      201.03     70.79 o 
 -41   5   3       30.71        1.74     52.30 o 
 -39   5   3      260.53      326.12     73.14 o 
 -37   5   3      216.60      240.12     53.27 o 
 -35   5   3      118.10      123.67     45.18 o 
 -33   5   3     1491.67     1409.71     84.50 o 
 -31   5   3     8079.92     8451.80    180.27 o 
 -29   5   3     4359.93     4706.15    119.69 o 
 -27   5   3     6734.48     6942.05    150.58 o 
 -25   5   3      140.74      101.92     26.36 o 
 -23   5   3     7004.30     6714.23    147.78 o 
 -21   5   3     6443.34     6108.98    103.19 o 
 -19   5   3    10009.97     9701.07    187.62 o 
 -17   5   3    14496.18    13710.05    197.29 o 
 -15   5   3    45594.32    49028.47   1029.39 o 
 -13   5   3    16383.74    16606.32    215.13 o 
 -11   5   3        0.55       15.24     13.97 o 
  -9   5   3     7625.33     7267.19    110.60 o 
  -7   5   3    13097.42    13937.66    179.13 o 
  -1   5   3    39111.82    38333.34    648.69 o 
   1   5   3     7080.47     7286.21    112.04 o 
   3   5   3    61809.26    65051.13   1836.32 o 
   5   5   3    62458.41    67820.41   1930.11 o 
   7   5   3    42754.82    43017.32    629.69 o 
   9   5   3    14833.08    13034.24    170.49 o 
  11   5   3    18849.95    19148.30    270.35 o 
  13   5   3      277.48      367.19     23.10 o 
  15   5   3     8054.92     8880.39    155.70 o 
  17   5   3    24503.15    24754.45    350.59 o 
  19   5   3    35191.15    34926.30    605.05 o 
  21   5   3    20148.88    19802.96    294.37 o 
  23   5   3      483.74      518.62     38.68 o 
  25   5   3     4794.62     4740.03    105.83 o 
  27   5   3     5925.32     5861.81    123.85 o 
  29   5   3     2666.15     2534.23     83.71 o 
  31   5   3     3518.86     3643.60    107.70 o 
  33   5   3     3909.17     4174.20    203.85 o 
  35   5   3     1629.31     1556.84     92.25 o 
  37   5   3       73.21       49.48     43.51 o 
  39   5   3      664.34      663.33     80.72 o 
  41   5   3      614.05      496.59     87.13 o 
 -42   6   3     1742.91     1713.01    130.18 o 
 -40   6   3      887.56     1052.46    106.32 o 
 -38   6   3     1588.71     1567.27    192.79 o 
 -36   6   3      559.22      557.23     64.12 o 
 -34   6   3       87.48       70.94     41.51 o 
 -32   6   3     1781.12     1742.32     93.76 o 
 -30   6   3     7416.32     7249.70    161.79 o 
 -28   6   3     7469.98     7856.23    167.20 o 
 -26   6   3     2927.26     2781.77     86.35 o 
 -24   6   3      666.19      629.28     40.55 o 
 -22   6   3      177.64      125.27     26.19 o 
 -20   6   3     4645.99     4574.21     84.37 o 
 -18   6   3    11850.95    12121.13    171.41 o 
 -16   6   3    13722.19    13757.18    187.95 o 
 -14   6   3     8903.43     8662.46    126.86 o 
 -12   6   3      244.27      136.89     18.31 o 
 -10   6   3    26251.97    28701.25    351.90 o 
  -8   6   3    14805.21    14601.11    189.90 o 
  -6   6   3     9215.31     9062.06    125.07 o 
  -4   6   3    50031.90    49629.00   1417.72 o 
  -2   6   3    11535.75    11030.53    146.19 o 
   0   6   3    11656.51    11249.47    164.25 o 
   2   6   3       55.13        7.38     16.03 o 
   4   6   3    15170.38    14339.09    183.75 o 
   6   6   3    13101.04    12515.79    163.91 o 
   8   6   3    15443.98    13228.74    173.55 o 
  10   6   3     7673.08     6726.29    100.20 o 
  12   6   3      920.39     1054.51     31.53 o 
  14   6   3     4659.76     4255.75     85.01 o 
  16   6   3     9823.30     9397.89    156.01 o 
  18   6   3    13724.86    13179.76    263.77 o 
  20   6   3     9854.21     9930.92    168.70 o 
  22   6   3      519.36      585.77     40.74 o 
  24   6   3      916.96      895.44     49.46 o 
  26   6   3       25.81        3.90     26.21 o 
  28   6   3     1245.91     1273.83     66.57 o 
  30   6   3     2330.54     2571.37    120.14 o 
  32   6   3     5608.59     6334.36    180.81 o 
  34   6   3     4554.02     5073.20    202.77 o 
  36   6   3      673.31      671.32    108.90 o 
  38   6   3        5.07      -24.31     36.96 o 
  40   6   3      477.60      317.74     74.99 o 
 -41   7   3     2659.68     2976.95    157.77 o 
 -39   7   3     2959.98     3133.13    204.89 o 
 -37   7   3      928.33      962.85     79.38 o 
 -35   7   3       35.98       40.94     40.72 o 
 -33   7   3      715.19      851.37     60.78 o 
 -31   7   3     3343.63     3170.95    157.46 o 
 -29   7   3     4156.43     4020.35    111.71 o 
 -27   7   3     9124.45     9453.29    191.27 o 
 -25   7   3     2833.99     3066.45     91.72 o 
 -23   7   3       19.64       -7.10     22.95 o 
 -21   7   3     2548.40     2495.64     67.76 o 
 -19   7   3    15905.52    16321.48    232.83 o 
 -17   7   3    16044.87    16349.54    220.37 o 
 -15   7   3    11970.67    10984.56    156.93 o 
 -13   7   3      357.57      502.57     49.86 o 
 -11   7   3      570.22      700.28     39.07 o 
  -9   7   3      536.81      413.73     41.50 o 
  -7   7   3     6222.44     4749.89     78.03 o 
  -5   7   3      492.59      397.91     24.80 o 
  -3   7   3     7972.13     6328.32     94.94 o 
  -1   7   3      401.03      205.30     17.75 o 
   1   7   3       73.39       82.16     19.30 o 
   3   7   3     6826.11     8015.33    127.46 o 
   5   7   3    14135.85    16686.43    214.05 o 
   7   7   3      182.05      336.03     22.22 o 
   9   7   3    35762.62    35344.99    428.46 o 
  11   7   3    19557.95    19589.73    277.20 o 
  13   7   3      296.27      481.41     25.46 o 
  15   7   3      294.63      305.84     29.58 o 
  17   7   3       68.70       48.38     22.51 o 
  19   7   3     1668.42     1575.03     76.35 o 
  21   7   3     4392.68     4854.30    105.19 o 
  23   7   3     8009.97     8133.48    153.88 o 
  25   7   3     1328.43     1290.83     57.50 o 
  27   7   3      205.75      224.03     35.33 o 
  29   7   3     2210.73     2200.65     74.44 o 
  31   7   3     7311.34     7765.24    204.86 o 
  33   7   3     3133.81     3534.07    130.15 o 
  35   7   3      469.38      638.08     75.70 o 
  37   7   3       15.74      -28.88     53.31 o 
  39   7   3      969.30     1154.92    105.16 o 
 -40   8   3     1975.61     2266.19    136.40 o 
 -38   8   3     1411.45     1199.55     86.63 o 
 -36   8   3      141.19      194.07     51.81 o 
 -34   8   3     1178.52     1166.96    128.22 o 
 -32   8   3      315.04      263.83     43.17 o 
 -30   8   3      223.02      238.20     41.63 o 
 -28   8   3     2936.20     2921.47     94.41 o 
 -26   8   3     8080.64     8210.67    173.89 o 
 -24   8   3     2707.33     2539.21     99.74 o 
 -22   8   3     3723.04     3578.59    100.73 o 
 -20   8   3     3024.58     2756.96     71.70 o 
 -18   8   3    12116.57    11739.70    170.35 o 
 -16   8   3    20240.78    20983.82    274.80 o 
 -14   8   3     3122.80     2983.88     79.84 o 
 -12   8   3     6893.80     7287.78    113.48 o 
 -10   8   3    12260.38    12988.25    227.24 o 
  -8   8   3    17560.79    19011.47    245.27 o 
  -6   8   3     2900.51     2870.58     57.07 o 
  -4   8   3    16072.79    18111.34    253.39 o 
  -2   8   3     4875.78     4373.38     74.10 o 
   0   8   3    26249.84    29829.91    401.99 o 
   2   8   3     5407.86     4499.24     85.62 o 
   4   8   3    18390.88    18965.50    241.48 o 
   6   8   3       57.23      154.05     16.78 o 
   8   8   3    30800.45    29921.97    368.81 o 
  10   8   3     5898.80     5668.06     91.48 o 
  12   8   3      788.77      774.71     44.74 o 
  14   8   3        9.94       87.22     23.37 o 
  16   8   3       75.28       71.75     23.88 o 
  18   8   3       60.66       32.03     23.33 o 
  20   8   3     2828.23     2777.99     92.13 o 
  22   8   3    14082.62    14822.94    238.04 o 
  24   8   3     3670.13     3616.74     92.34 o 
  26   8   3        3.55      -15.14     25.03 o 
  28   8   3      427.76      409.85     42.68 o 
  30   8   3     7633.09     7660.78    469.23 o 
  32   8   3     1920.66     2171.25    129.09 o 
  34   8   3      401.71      437.67     73.23 o 
  36   8   3      365.78      360.53     71.65 o 
  38   8   3      802.92      746.48     89.34 o 
 -39   9   3      570.65      477.70     82.81 o 
 -37   9   3      232.07      224.81     55.03 o 
 -35   9   3      366.04      413.54     59.79 o 
 -33   9   3     2011.65     2009.57     84.04 o 
 -31   9   3      932.61      908.27     61.30 o 
 -29   9   3     2522.36     2643.20    105.94 o 
 -27   9   3     4435.33     4453.38    118.90 o 
 -25   9   3     3209.46     2880.04    156.04 o 
 -23   9   3      406.30      469.59     56.96 o 
 -21   9   3     1474.97     1615.14     91.23 o 
 -19   9   3     4488.15     4654.14    124.85 o 
 -17   9   3      510.93      535.81     33.65 o 
 -15   9   3      519.71      564.88     32.62 o 
 -13   9   3     3390.47     3069.75     66.02 o 
 -11   9   3      840.86      930.79     39.81 o 
  -9   9   3     3241.86     2766.73     60.27 o 
  -7   9   3     6344.57     6495.21    109.94 o 
  -5   9   3      873.29      647.99     32.90 o 
  -3   9   3     3813.96     3190.10     62.71 o 
  -1   9   3    24759.88    24160.28    304.13 o 
   1   9   3     1003.48      906.08     30.45 o 
   3   9   3     4333.07     4154.82     71.30 o 
   5   9   3    42246.46    44509.71    535.56 o 
   7   9   3    31096.57    32537.75    400.81 o 
   9   9   3    12904.43    12530.01    202.35 o 
  11   9   3    11376.73    11453.69    161.99 o 
  13   9   3        8.05      -13.72     19.22 o 
  15   9   3     1159.90     1222.26     50.02 o 
  17   9   3     1606.92     1821.04     60.65 o 
  19   9   3    13015.66    13279.94    215.73 o 
  21   9   3     7368.95     7192.72    156.63 o 
  23   9   3     2281.17     2253.27    125.54 o 
  25   9   3     1180.06     1249.12     83.87 o 
  27   9   3      481.27      509.12     78.52 o 
  29   9   3     1781.56     1558.04    192.71 o 
  31   9   3      542.46      488.45     59.89 o 
  33   9   3      986.12      827.32     73.07 o 
  35   9   3      964.64     1137.11    104.15 o 
  37   9   3       43.99      -21.61     48.33 o 
 -38  10   3      753.89      633.72     87.99 o 
 -36  10   3      174.65      230.21     54.14 o 
 -34  10   3       21.28       72.39     37.87 o 
 -32  10   3      103.44       73.16     38.22 o 
 -30  10   3     1251.97     1071.82     65.91 o 
 -28  10   3       21.96       12.23     31.28 o 
 -26  10   3      170.64      229.06     40.62 o 
 -24  10   3     3642.63     3817.47    160.88 o 
 -22  10   3      568.70      680.05     51.07 o 
 -20  10   3      176.83      188.21     31.34 o 
 -18  10   3     5758.29     5699.22    103.90 o 
 -16  10   3     7697.30     8154.60    134.30 o 
 -14  10   3      611.52      616.78     34.98 o 
 -12  10   3      270.09      373.08     32.44 o 
 -10  10   3     7654.18     8229.38    128.29 o 
  -8  10   3     1140.25     1083.65     40.03 o 
  -6  10   3       71.87       90.73     19.74 o 
  -4  10   3     7501.17     7324.51    123.83 o 
  -2  10   3       12.70       14.43     17.38 o 
   0  10   3      516.90      648.08     35.97 o 
   2  10   3      841.33      757.13     41.75 o 
   4  10   3    11913.69    11715.48    183.84 o 
   6  10   3     2920.07     3344.62     76.26 o 
   8  10   3     7412.22     7805.75    135.30 o 
  10  10   3      602.22      674.61     53.24 o 
  12  10   3      164.35      194.31     33.64 o 
  14  10   3      250.29      296.49     38.12 o 
  16  10   3      853.52      814.60     60.17 o 
  18  10   3       77.57       96.13     32.15 o 
  20  10   3      259.17      335.11     42.61 o 
  22  10   3      117.25       70.82     34.69 o 
  24  10   3     1851.77     1894.70    102.03 o 
  26  10   3     1409.44     1641.01     93.86 o 
  28  10   3       45.24       52.94     41.27 o 
  30  10   3      342.37      311.51     55.17 o 
  32  10   3      884.60      851.11    179.43 o 
  34  10   3      460.21      473.89     64.46 o 
  36  10   3        1.70        6.94     52.29 o 
 -37  11   3      108.38       63.78     72.56 o 
 -35  11   3      853.14     1122.70     99.40 o 
 -33  11   3      221.41      226.40     70.20 o 
 -31  11   3       39.70        9.97     39.31 o 
 -29  11   3      867.59      757.80     62.01 o 
 -27  11   3      657.36      705.59     57.00 o 
 -25  11   3      554.14      589.12     55.00 o 
 -23  11   3     2208.23     2036.93    116.99 o 
 -21  11   3      999.41      908.14     59.10 o 
 -19  11   3        2.90        9.47     25.17 o 
 -17  11   3      874.05      975.41     44.48 o 
 -15  11   3     8430.97     8910.01    142.37 o 
 -13  11   3      647.84      863.84     40.52 o 
 -11  11   3      264.08      282.86     28.08 o 
  -9  11   3       52.76       51.70     21.41 o 
  -7  11   3    13268.07    12922.83    218.63 o 
  -5  11   3     1966.10     1798.42     61.58 o 
  -3  11   3     3876.46     3460.18     87.76 o 
  -1  11   3      869.78      888.35     43.28 o 
   1  11   3     6914.25     6776.83    123.71 o 
   3  11   3       99.11      142.23     27.10 o 
   5  11   3      209.79      182.83     32.56 o 
   7  11   3      244.99      176.83     28.71 o 
   9  11   3     1482.16     1401.31     56.83 o 
  11  11   3     2560.93     2643.49    110.01 o 
  13  11   3       47.99       62.51     31.04 o 
  15  11   3      931.68      966.94     64.81 o 
  17  11   3       11.95       -8.06     28.86 o 
  19  11   3     1019.64     1033.92    124.54 o 
  21  11   3      255.80      298.66     42.33 o 
  23  11   3       29.82       37.07     34.52 o 
  25  11   3        1.01       62.82     35.96 o 
  27  11   3      601.34      575.45     68.15 o 
  29  11   3      377.26      379.38     56.09 o 
  31  11   3       65.60       76.68     44.20 o 
  33  11   3       21.48       -8.79     40.65 o 
  35  11   3      292.38      213.55     53.76 o 
 -36  12   3      405.80      439.49    116.50 o 
 -34  12   3      255.85      309.23     57.56 o 
 -32  12   3       18.60       43.14     43.92 o 
 -30  12   3       15.83       46.65     41.25 o 
 -28  12   3      807.96     1059.31     88.43 o 
 -26  12   3     3561.59     3707.57    159.49 o 
 -24  12   3      101.43      154.35     45.19 o 
 -22  12   3       39.76       57.59     34.32 o 
 -20  12   3        0.96      -19.92     29.32 o 
 -18  12   3      183.93      181.01     33.12 o 
 -16  12   3     4536.61     4780.45     95.54 o 
 -14  12   3     2956.42     3038.73     72.35 o 
 -12  12   3     1343.91     1496.22     55.90 o 
 -10  12   3     5207.50     5558.60    116.87 o 
  -8  12   3     3780.19     3738.80     85.65 o 
  -6  12   3     7775.63     7759.12    137.82 o 
  -4  12   3     1390.81     1371.49     55.70 o 
  -2  12   3        9.64        7.16     22.76 o 
   0  12   3      112.81       82.51     26.64 o 
   2  12   3     6606.86     6618.63    124.82 o 
   4  12   3     9229.95     9040.16    156.05 o 
   6  12   3       91.42       96.85     26.59 o 
   8  12   3       59.19       56.62     26.58 o 
  10  12   3     1307.59     1429.70     65.98 o 
  12  12   3       86.08       53.51     30.93 o 
  14  12   3     1799.62     1933.88     89.15 o 
  16  12   3      638.74      663.28     52.34 o 
  18  12   3      133.32      144.66     36.90 o 
  20  12   3       63.39       71.18     34.08 o 
  22  12   3      163.82      202.16     43.32 o 
  24  12   3     1398.04     1175.76     68.28 o 
  26  12   3       43.64       31.96     41.01 o 
  28  12   3       74.57       41.88     40.62 o 
  30  12   3       98.80       37.53     43.97 o 
  32  12   3        2.69      -17.81     39.97 o 
  34  12   3        0.27       -9.12     43.84 o 
 -35  13   3     1090.62     1070.91     83.85 o 
 -33  13   3      662.61      675.13    100.57 o 
 -31  13   3      640.58      506.93    109.71 o 
 -29  13   3      193.09      183.57     48.90 o 
 -27  13   3       48.83       77.34     42.90 o 
 -25  13   3      899.28      977.85     79.46 o 
 -23  13   3      636.58      619.58     63.41 o 
 -21  13   3     1417.15     1619.85    139.20 o 
 -19  13   3     2377.84     2240.64    113.09 o 
 -17  13   3       50.31       53.62     36.20 o 
 -15  13   3      618.40      605.24     47.61 o 
 -13  13   3      134.30      150.87     33.68 o 
 -11  13   3     5487.49     5415.85    111.98 o 
  -9  13   3      163.34      198.16     30.87 o 
  -7  13   3     4002.42     3436.81     83.10 o 
  -5  13   3     1068.02     1103.46     82.57 o 
  -3  13   3      265.38      198.93     33.95 o 
  -1  13   3        8.68      -22.18     24.19 o 
   1  13   3      461.53      382.20     36.93 o 
   3  13   3     3491.10     3420.87     84.91 o 
   5  13   3       40.86        9.50     25.00 o 
   7  13   3       60.51       17.46     25.43 o 
   9  13   3     2336.23     2311.35    115.14 o 
  11  13   3      922.36      727.89     52.79 o 
  13  13   3        7.35       -1.95     29.46 o 
  15  13   3        6.57        4.93     31.56 o 
  17  13   3      264.59      276.35     41.94 o 
  19  13   3       16.52        1.07     31.52 o 
  21  13   3     1540.97     1529.26    112.15 o 
  23  13   3       16.29       37.41     35.73 o 
  25  13   3       15.97       26.88     42.89 o 
  27  13   3       86.16       85.19     45.79 o 
  29  13   3       97.50       67.23     45.78 o 
  31  13   3       19.83      -51.93     51.93 o 
  33  13   3       58.58      102.51     51.22 o 
 -34  14   3      450.27      374.21     73.65 o 
 -32  14   3      171.43      198.44     62.13 o 
 -30  14   3       54.15      -31.83     47.36 o 
 -28  14   3     1786.72     1491.94    106.95 o 
 -26  14   3      206.85      176.46     66.15 o 
 -24  14   3        0.65       -1.16     44.30 o 
 -22  14   3       21.45        3.04     44.09 o 
 -20  14   3     2752.00     2764.35    183.63 o 
 -18  14   3      339.94      439.45    103.66 o 
 -16  14   3       97.35       82.77     40.36 o 
 -14  14   3       53.35       49.67     31.89 o 
 -12  14   3      829.53      950.43     56.88 o 
 -10  14   3      795.33      767.39     51.31 o 
  -8  14   3     1236.55     1517.55     66.59 o 
  -6  14   3      895.20      935.02     75.81 o 
  -4  14   3       98.54      111.71     32.09 o 
  -2  14   3     3736.31     3437.98    141.98 o 
   0  14   3     8208.83     7834.28    160.29 o 
   2  14   3     2985.04     2762.32     76.96 o 
   4  14   3       91.61       51.26     27.86 o 
   6  14   3     2185.86     2468.62     73.68 o 
   8  14   3      908.28      975.51     59.65 o 
  10  14   3     2101.11     2182.55     81.14 o 
  12  14   3     1100.23     1104.37     77.35 o 
  14  14   3      147.37      238.14     42.47 o 
  16  14   3       75.01        0.73     32.00 o 
  18  14   3     1211.37     1261.21     70.41 o 
  20  14   3      424.99      525.20     52.78 o 
  22  14   3       11.41      -31.85     31.85 o 
  24  14   3      611.62      602.42     64.91 o 
  26  14   3      303.17      274.01     54.37 o 
  28  14   3      407.94      444.45     62.02 o 
  30  14   3     1779.15     1916.00    159.44 o 
  32  14   3     2137.19     2109.69    337.15 o 
 -31  15   3     1869.11     1745.49    166.85 o 
 -29  15   3     2002.50     2210.75    199.43 o 
 -27  15   3      552.25      761.01    102.18 o 
 -25  15   3        4.97       19.48     49.62 o 
 -23  15   3      189.75      179.80     62.20 o 
 -21  15   3      124.97      106.31     52.54 o 
 -19  15   3     2297.20     2270.72    167.84 o 
 -17  15   3     1878.73     1933.85    219.17 o 
 -15  15   3       62.23       90.91     40.27 o 
 -13  15   3      322.69      331.29     42.65 o 
 -11  15   3       26.60       14.86     30.32 o 
  -9  15   3       38.54       62.80     32.08 o 
  -7  15   3     1598.08     1836.42     72.14 o 
  -5  15   3     7671.72     7336.88    156.44 o 
  -3  15   3     2957.10     3041.33    111.29 o 
  -1  15   3      433.56      449.30     44.79 o 
   1  15   3      210.48      228.59     37.75 o 
   3  15   3      791.16      825.06     54.05 o 
   5  15   3     5239.82     5400.18    269.98 o 
   7  15   3     3015.73     2966.40    150.01 o 
   9  15   3     4528.59     4334.96    133.26 o 
  11  15   3      775.76      934.08     69.72 o 
  13  15   3      136.60      108.69     36.98 o 
  15  15   3      221.76      213.45     43.25 o 
  17  15   3     1916.60     1846.60     81.11 o 
  19  15   3      455.58      438.57     51.44 o 
  21  15   3      969.41      938.12     78.23 o 
  23  15   3      709.60      815.31     74.86 o 
  25  15   3       24.05      -21.38     41.38 o 
  27  15   3       18.43       -9.90     43.25 o 
  29  15   3     1119.18     1037.93     83.45 o 
 -30  16   3      349.94      509.63     80.27 o 
 -28  16   3      254.78      418.57     78.49 o 
 -26  16   3      308.17      306.05     65.14 o 
 -24  16   3       58.14      -27.78     48.33 o 
 -22  16   3       67.64       11.85     47.09 o 
 -20  16   3       32.32       18.28     44.83 o 
 -18  16   3      321.36      366.78     65.97 o 
 -16  16   3     1695.55     1655.76    120.94 o 
 -14  16   3     2298.78     2050.11    112.73 o 
 -12  16   3      413.86      564.86     51.16 o 
 -10  16   3      223.05      197.02     38.78 o 
  -8  16   3     1492.27     1658.47     72.21 o 
  -6  16   3     2418.05     2359.51     82.21 o 
  -4  16   3     1327.35     1617.95     78.80 o 
  -2  16   3     5330.65     5058.31    125.34 o 
   0  16   3      858.29      847.81     65.83 o 
   2  16   3        0.85       65.32     31.85 o 
   4  16   3      155.73      158.13     37.07 o 
   6  16   3     3811.43     3740.62    329.24 o 
   8  16   3     3403.09     3169.91    113.98 o 
  10  16   3     2908.85     2547.93    154.56 o 
  12  16   3     1088.60      927.72     69.30 o 
  14  16   3       46.87      -15.77     35.84 o 
  16  16   3      427.67      518.99     64.53 o 
  18  16   3     3128.55     3327.62    122.97 o 
  20  16   3     1778.23     2034.82     99.04 o 
  22  16   3      726.39      734.41     82.34 o 
  24  16   3      189.28      268.01     77.01 o 
  26  16   3      784.37     1033.85    126.37 o 
  28  16   3        4.90        3.41     52.13 o 
 -27  17   3      425.84      360.75     81.45 o 
 -25  17   3      875.10      858.24     92.08 o 
 -23  17   3       19.56       -8.34     47.43 o 
 -21  17   3      540.81      597.39     79.55 o 
 -19  17   3       70.30       92.10     51.71 o 
 -17  17   3      176.00      245.43     63.42 o 
 -15  17   3      205.01      204.70     59.14 o 
 -13  17   3     1472.23     1655.20    108.55 o 
 -11  17   3      120.42       63.07     34.27 o 
  -9  17   3     2172.12     2082.18     88.35 o 
  -7  17   3      847.55      932.54     59.91 o 
  -5  17   3      701.05      877.61     76.38 o 
  -3  17   3      187.75      148.31     37.16 o 
  -1  17   3       52.92       55.49     33.04 o 
   1  17   3      268.72      233.44     41.13 o 
   3  17   3     1360.49     1391.29     69.30 o 
   5  17   3     1763.74     1588.08     84.12 o 
   7  17   3     1888.30     2020.39     92.13 o 
   9  17   3     2375.97     2410.71    100.55 o 
  11  17   3      519.47      605.42     63.11 o 
  13  17   3      296.06      477.40     66.45 o 
  15  17   3      458.94      398.95     56.18 o 
  17  17   3      811.68      747.98     72.46 o 
  19  17   3      266.19      360.96     57.73 o 
  21  17   3      254.98      272.72     64.44 o 
  23  17   3       12.93        6.06     50.45 o 
  25  17   3       55.24       59.60     53.09 o 
 -24  18   3      161.95      155.91     60.31 o 
 -22  18   3      358.03      288.05     67.34 o 
 -20  18   3     2316.03     2550.56    135.78 o 
 -18  18   3     2147.69     2365.50    179.68 o 
 -16  18   3      372.92      330.38     67.67 o 
 -14  18   3       50.98       14.42     47.18 o 
 -12  18   3       64.28       66.31     48.77 o 
 -10  18   3     1023.20     1174.79     66.88 o 
  -8  18   3     1316.21     1534.25     75.08 o 
  -6  18   3     2390.44     2450.08    129.25 o 
  -4  18   3     1887.71     1965.11     80.33 o 
  -2  18   3      196.48      190.73     40.83 o 
   0  18   3       12.06       -8.04     32.23 o 
   2  18   3      254.63      254.66     42.44 o 
   4  18   3     2118.84     2050.13    210.93 o 
   6  18   3     1960.22     1993.20     93.59 o 
   8  18   3     1053.77     1038.31     74.53 o 
  10  18   3     1471.88     1260.58     80.53 o 
  12  18   3     1234.11     1301.41     84.19 o 
  14  18   3       90.65      105.60     44.53 o 
  16  18   3      961.30      867.93     87.99 o 
  18  18   3     1813.62     1732.53    224.11 o 
  20  18   3     1924.21     1758.20    288.78 o 
  22  18   3     1396.37     1404.68    110.19 o 
 -21  19   3      157.67       90.26     67.63 o 
 -19  19   3      607.46      677.93     85.83 o 
 -17  19   3     2366.03     2512.84    343.57 o 
 -15  19   3     1201.75     1285.65    183.63 o 
 -13  19   3        8.21       -6.53     47.36 o 
 -11  19   3       55.10       40.02     49.47 o 
  -9  19   3     1019.95     1042.62     67.14 o 
  -7  19   3     1758.76     1852.67    160.45 o 
  -5  19   3     1358.53     1399.91     74.62 o 
  -3  19   3     1663.73     1892.03    108.32 o 
  -1  19   3       60.34       52.00     35.74 o 
   1  19   3      406.60      447.93     73.00 o 
   3  19   3     1722.34     1550.13     97.30 o 
   5  19   3     3377.14     3861.88    214.48 o 
   7  19   3     2160.68     2019.29     96.11 o 
   9  19   3      686.55      557.19     64.55 o 
  11  19   3      294.42      255.53     51.04 o 
  13  19   3      208.83      206.04     56.38 o 
  15  19   3       16.30       -3.86     39.97 o 
  17  19   3      727.93      814.88     72.94 o 
  19  19   3     1771.02     1832.66    145.62 o 
 -18  20   3      306.81      333.22     69.48 o 
 -16  20   3     1073.93     1258.06    128.84 o 
 -14  20   3     1333.32     1156.30    100.52 o 
 -12  20   3      635.06      591.40     79.18 o 
 -10  20   3      479.56      574.76     80.25 o 
  -8  20   3     1715.62     1702.85    133.99 o 
  -6  20   3     1210.58     1405.13     77.11 o 
  -4  20   3     1537.59     1673.19     81.94 o 
  -2  20   3     1349.32     1468.68    128.68 o 
   0  20   3      811.96      693.93     67.10 o 
   2  20   3       47.15       74.67     42.27 o 
   4  20   3      286.78      228.63     50.81 o 
   6  20   3      244.10      257.56     53.46 o 
   8  20   3      846.15      891.30     74.49 o 
  10  20   3      608.67      713.36     71.34 o 
  12  20   3      311.40      287.41     55.22 o 
  14  20   3       60.66       21.41     41.68 o 
  16  20   3      239.86      268.57     58.88 o 
 -11  21   3      190.90      175.48     61.18 o 
  -9  21   3       91.08      123.14     58.21 o 
  -7  21   3      382.87      467.02     63.43 o 
  -5  21   3     1409.27     1551.82     87.92 o 
  -3  21   3      793.23      776.65     66.55 o 
  -1  21   3      775.82      796.82    102.83 o 
   1  21   3       30.64      -16.72     50.01 o 
   3  21   3       22.82       13.43     40.91 o 
   5  21   3      246.81      242.03     52.54 o 
   7  21   3      447.59      375.73     57.65 o 
   9  21   3      444.20      458.57     62.76 o 
 -44   0   4      728.81      615.07    123.41 o 
 -42   0   4     1639.08     2120.65    182.64 o 
 -40   0   4     1705.26     1981.45    189.56 o 
 -38   0   4     1205.26     1098.83    143.15 o 
 -36   0   4     3898.25     3808.88    234.97 o 
 -34   0   4    11541.73    10247.19    298.31 o 
 -32   0   4     1940.07     2072.81    112.73 o 
 -30   0   4      119.47       29.11     41.89 o 
 -28   0   4     2550.07     2426.34    114.71 o 
 -26   0   4     4043.50     3999.32    148.57 o 
 -24   0   4    10836.40    10776.88    222.06 o 
 -22   0   4     6302.87     6190.39    229.39 o 
 -20   0   4      515.87      580.27     49.62 o 
 -18   0   4     7623.58     7407.36    240.64 o 
 -16   0   4    10982.72     9748.27    190.29 o 
 -14   0   4    37326.73    42106.02   1223.23 o 
 -12   0   4    44707.05    40464.18   1168.93 o 
 -10   0   4    38385.90    39098.80   1127.46 o 
   0   0   4     5605.64     4869.33    130.81 o 
   2   0   4     7633.63     6709.73    128.67 o 
   4   0   4    24094.99    24997.87    530.36 o 
   8   0   4    51783.43    53910.79   1602.34 o 
  12   0   4     1294.19     1031.15     44.28 o 
  14   0   4     2459.66     1627.28     56.72 o 
  16   0   4    34239.85    36240.62    622.69 o 
  18   0   4      717.75     1325.36     55.82 o 
  20   0   4    16946.12    18822.12    351.06 o 
  22   0   4     3413.45     3422.50    112.31 o 
  24   0   4    40414.00    39147.84    925.07 o 
  26   0   4      248.34      366.73     58.74 o 
  28   0   4       43.71      176.03     50.95 o 
  30   0   4      866.62      937.19     88.85 o 
  32   0   4      192.20      152.47     55.26 o 
  34   0   4      619.52      458.57     70.55 o 
  36   0   4     2720.28     2489.20    145.62 o 
  38   0   4     2352.87     1624.06    171.78 o 
  40   0   4      111.33      100.70     82.93 o 
  42   0   4        3.95      -25.67     68.12 o 
 -43   1   4     1026.52     1133.50    215.22 o 
 -41   1   4      105.33       89.08     57.13 o 
 -39   1   4      185.03      159.45     60.38 o 
 -37   1   4     4995.57     5285.95    203.47 o 
 -35   1   4     6465.55     6650.86    274.91 o 
 -33   1   4     3542.69     3694.82    112.29 o 
 -31   1   4     4217.35     3970.72    110.44 o 
 -29   1   4       85.07       57.36     31.48 o 
 -27   1   4      846.83      940.09     62.62 o 
 -25   1   4     7522.70     7966.76    141.56 o 
 -23   1   4     7878.45     6885.86    147.96 o 
 -21   1   4     1472.54     1534.98     42.42 o 
 -19   1   4     5347.21     5802.95     92.50 o 
 -17   1   4     4259.19     4667.20     76.15 o 
 -15   1   4     2291.91     2956.14     53.64 o 
 -13   1   4    34944.11    33883.56    587.10 o 
 -11   1   4    19907.09    19400.69    264.67 o 
  -9   1   4     3560.40     3228.38     59.41 o 
  -7   1   4    31266.77    35434.90    735.60 o 
   1   1   4    10195.28    10372.08    131.84 o 
   3   1   4     1128.90      882.71     24.24 o 
   5   1   4     6007.28     6766.71     92.73 o 
   7   1   4       59.17      143.62     14.53 o 
   9   1   4     4698.56     5565.19     81.86 o 
  11   1   4    17932.69    15693.60    200.61 o 
  13   1   4    44071.82    44256.04    660.70 o 
  15   1   4     3529.32     3414.60     78.08 o 
  17   1   4     8444.22     8468.62    124.38 o 
  19   1   4     3514.40     3441.75     67.54 o 
  21   1   4      516.68      541.66     36.18 o 
  23   1   4       34.90       42.04     25.12 o 
  25   1   4      268.96      298.81     39.15 o 
  27   1   4       57.76       36.71     30.08 o 
  29   1   4     1882.60     2137.42     78.45 o 
  31   1   4     6041.43     6293.24    233.13 o 
  33   1   4      109.62      134.84     37.26 o 
  35   1   4     1160.41     1266.52     70.75 o 
  37   1   4     1150.31     1065.86     79.83 o 
  39   1   4     4464.20     3864.23    177.28 o 
  41   1   4      537.04      585.80     87.61 o 
 -44   2   4      697.20     1117.54    111.27 o 
 -42   2   4        4.51       45.38     54.40 o 
 -40   2   4      411.61      495.80     81.22 o 
 -38   2   4      308.24      429.52     76.25 o 
 -36   2   4     1950.22     1990.37     96.04 o 
 -34   2   4     3773.58     4016.35    135.85 o 
 -32   2   4     3410.38     3321.81    101.17 o 
 -30   2   4     3431.26     3242.40     97.31 o 
 -28   2   4        0.23      -26.52     26.52 o 
 -26   2   4      728.13      820.01     43.52 o 
 -24   2   4     2706.28     2769.42     70.89 o 
 -22   2   4     6812.87     6718.43    107.94 o 
 -20   2   4      215.89      206.65     21.16 o 
 -18   2   4     1648.63     1301.17     36.61 o 
 -16   2   4      200.17      228.84     18.91 o 
 -14   2   4      215.41      390.69     20.68 o 
 -12   2   4      100.10      347.38     17.52 o 
 -10   2   4    20494.16    21157.41    324.38 o 
  -8   2   4    50874.84    50729.81   1442.40 o 
  -4   2   4    41550.90    41367.54   1178.80 o 
   4   2   4     7115.60     6877.10     93.78 o 
   6   2   4    21415.62    20965.01    283.80 o 
   8   2   4       29.62        8.91     15.76 o 
  10   2   4       50.64       40.24     17.82 o 
  12   2   4    25546.31    26129.63    585.39 o 
  14   2   4    13342.22    12257.97    165.34 o 
  16   2   4     1215.59     1244.21     52.50 o 
  18   2   4    15449.61    16023.59    214.10 o 
  20   2   4       29.96       31.96     24.41 o 
  22   2   4      118.20       85.27     25.17 o 
  24   2   4     1354.98     1468.39     55.16 o 
  26   2   4     2727.25     2567.34     83.94 o 
  28   2   4     8127.17     8006.92    201.24 o 
  30   2   4     5412.50     5083.77    128.55 o 
  32   2   4        5.95      -28.06     28.06 o 
  34   2   4      160.71      237.72     42.59 o 
  36   2   4     1334.41     1041.98     92.98 o 
  38   2   4      494.10      418.10     61.00 o 
  40   2   4     3034.29     3322.07    167.53 o 
 -43   3   4       90.11      120.77     63.24 o 
 -41   3   4        1.61       18.58     49.82 o 
 -39   3   4      506.14      585.47    210.78 o 
 -37   3   4      382.41      445.52     77.43 o 
 -35   3   4     2177.65     2264.29    159.75 o 
 -33   3   4      154.22      163.02     45.02 o 
 -31   3   4      153.93      230.34     70.35 o 
 -29   3   4        1.01      -26.81     28.27 o 
 -27   3   4       35.68       50.52     24.99 o 
 -25   3   4      378.75      420.20     34.87 o 
 -23   3   4    15084.85    15086.40    230.29 o 
 -21   3   4     2025.47     2104.26     51.07 o 
 -19   3   4     1739.39     1511.68     41.04 o 
 -17   3   4      711.87      490.76     24.89 o 
 -15   3   4    34168.40    39561.97    838.53 o 
 -13   3   4    16314.14    15824.89    202.63 o 
 -11   3   4     6639.08     5076.53     76.77 o 
  -9   3   4     2269.29     2575.07     57.54 o 
  -7   3   4      660.87      793.22     23.75 o 
  -3   3   4       12.04       31.18     12.52 o 
   3   3   4     6757.72     6250.58     96.25 o 
   5   3   4     3439.91     3603.08     56.75 o 
   7   3   4    22358.36    23628.76    320.04 o 
   9   3   4     9535.88     9325.47    151.76 o 
  11   3   4     1118.56      898.98     35.86 o 
  13   3   4     9428.96     8406.80    160.76 o 
  15   3   4    13617.71    13941.26    209.71 o 
  17   3   4     2846.33     3078.65     71.99 o 
  19   3   4     7816.30     8060.30    142.24 o 
  21   3   4      861.88      807.65     52.13 o 
  23   3   4     5707.99     5768.90    129.51 o 
  25   3   4    13608.46    13114.35    213.35 o 
  27   3   4     6110.82     5916.57    138.74 o 
  29   3   4      476.96      536.59     69.68 o 
  31   3   4      414.92      407.95     46.86 o 
  33   3   4      528.39      478.92     49.54 o 
  35   3   4     2019.49     1974.31    172.42 o 
  37   3   4     1548.62     1743.58    100.25 o 
  39   3   4     1065.66      885.12    159.76 o 
  41   3   4      605.24      663.49     92.72 o 
 -42   4   4       19.06      -12.73     49.88 o 
 -40   4   4      131.83      196.61     64.18 o 
 -38   4   4     2881.07     2946.30    199.26 o 
 -36   4   4     1047.76      931.19     76.28 o 
 -34   4   4     1283.49     1316.61    115.79 o 
 -32   4   4      919.87      839.17     93.54 o 
 -30   4   4        2.54       -3.16     34.96 o 
 -28   4   4     2050.26     2249.99     71.28 o 
 -26   4   4     1896.24     2034.82     64.02 o 
 -24   4   4     3514.49     3383.23     81.61 o 
 -22   4   4      270.76      220.93     33.25 o 
 -20   4   4    13360.15    14764.88    200.28 o 
 -18   4   4      388.75      478.09     26.58 o 
 -16   4   4     8224.99     9336.18    158.05 o 
 -14   4   4        8.10       32.61     14.45 o 
 -12   4   4    44444.31    45733.39    674.48 o 
 -10   4   4    12794.19    12039.21    158.29 o 
  -8   4   4    25587.27    27072.21    362.11 o 
  -6   4   4     1012.68     1073.62     31.56 o 
  -2   4   4    36268.25    36402.88    762.17 o 
   2   4   4    42152.27    44867.87   1755.36 o 
   4   4   4    45175.60    46788.63   1410.81 o 
   6   4   4    14864.72    16091.11    202.41 o 
   8   4   4     2587.68     3018.68     62.61 o 
  10   4   4    19578.51    20203.36    282.35 o 
  12   4   4    33640.02    33452.70    450.86 o 
  14   4   4     4542.53     4801.45    117.35 o 
  16   4   4     1427.15     1497.80     59.35 o 
  18   4   4     2174.96     1972.69     58.78 o 
  20   4   4      136.21      164.07     27.92 o 
  22   4   4      284.17      301.50     33.51 o 
  24   4   4     1875.11     1966.24     65.70 o 
  26   4   4     2810.73     2730.41     86.86 o 
  28   4   4      917.79      875.25     67.53 o 
  30   4   4      465.41      435.98     46.33 o 
  32   4   4      161.30      164.98     38.37 o 
  34   4   4      105.96      217.88     42.53 o 
  36   4   4      553.29      723.27     97.87 o 
  38   4   4      768.37      632.74    113.30 o 
  40   4   4       11.94       28.63     54.45 o 
 -43   5   4       16.62       20.70     53.70 o 
 -41   5   4      575.85      641.86    102.18 o 
 -39   5   4      213.61      291.59     55.94 o 
 -37   5   4        4.39       19.12     40.41 o 
 -35   5   4       50.95       60.97     41.75 o 
 -33   5   4      752.32      664.05     63.98 o 
 -31   5   4      788.96      797.49     67.43 o 
 -29   5   4      635.62      683.74     51.99 o 
 -27   5   4      679.39      685.71     44.78 o 
 -25   5   4     3603.47     3567.52     85.56 o 
 -23   5   4     7191.97     7086.93    130.65 o 
 -21   5   4     1612.87     1712.02     55.23 o 
 -19   5   4      715.11      717.63     32.80 o 
 -17   5   4        5.69       40.27     16.87 o 
 -15   5   4        0.96        7.54     15.53 o 
 -13   5   4    11759.66    12268.61    165.70 o 
 -11   5   4     6847.66     7387.96    108.02 o 
  -9   5   4     1796.68     2195.63     53.20 o 
  -7   5   4      247.28      194.15     17.08 o 
  -5   5   4    14218.04    16045.55    219.97 o 
  -3   5   4        0.77        4.02     13.47 o 
  -1   5   4    10993.39    12338.16    217.77 o 
   1   5   4      903.02      558.20     26.50 o 
   3   5   4    28858.56    31269.56    465.34 o 
   5   5   4      234.41      491.01     20.98 o 
   7   5   4     3060.21     4784.63    159.71 o 
   9   5   4      233.95      341.61     33.47 o 
  11   5   4     2854.40     2761.84     63.83 o 
  13   5   4     3620.38     3764.51     78.46 o 
  15   5   4     2276.43     2264.60     62.12 o 
  17   5   4     1379.05     1275.51     48.49 o 
  19   5   4       46.49       69.66     24.82 o 
  21   5   4      680.60      665.64     41.78 o 
  23   5   4       84.23      130.89     28.99 o 
  25   5   4        3.69       -3.63     24.47 o 
  27   5   4     1119.69     1179.87     57.39 o 
  29   5   4       12.87      -14.32     29.14 o 
  31   5   4       90.90       86.68     34.57 o 
  33   5   4      198.39      208.88     41.30 o 
  35   5   4       59.21      -12.49     38.09 o 
  37   5   4        6.58       22.81     40.03 o 
  39   5   4      247.09      320.21     58.80 o 
 -42   6   4      230.80      139.15     64.50 o 
 -40   6   4       48.93        7.78     41.73 o 
 -38   6   4        6.41       76.41     43.46 o 
 -36   6   4      113.13      128.33     66.32 o 
 -34   6   4        5.49       10.13     39.24 o 
 -32   6   4     1416.37     1232.84    100.47 o 
 -30   6   4     1879.05     1774.85     75.34 o 
 -28   6   4      140.20      211.28     37.99 o 
 -26   6   4       56.20       73.21     27.44 o 
 -24   6   4      652.43      704.47     42.80 o 
 -22   6   4      227.21      320.03     31.32 o 
 -20   6   4     2425.34     2466.42     65.82 o 
 -18   6   4      784.44      809.92     40.77 o 
 -16   6   4     1829.88     2202.45     51.88 o 
 -14   6   4      303.20      340.72     24.12 o 
 -12   6   4        4.11       20.80     15.34 o 
 -10   6   4      218.80      236.73     19.94 o 
  -8   6   4     8780.39    10545.42    157.55 o 
  -6   6   4      172.05      214.67     20.12 o 
  -4   6   4    15216.56    16648.59    229.27 o 
  -2   6   4    29500.71    31187.81    413.48 o 
   0   6   4     1158.76     1563.65     50.33 o 
   2   6   4    15540.31    16922.26    240.35 o 
   4   6   4        2.62      -12.66     15.33 o 
   6   6   4       21.28       22.21     13.09 o 
   8   6   4     1098.10     1208.00     32.26 o 
  10   6   4      661.88      845.50     30.41 o 
  12   6   4       72.66       98.08     21.20 o 
  14   6   4     2085.38     1889.93     54.42 o 
  16   6   4      570.40      513.95     34.77 o 
  18   6   4        5.75      -10.22     21.60 o 
  20   6   4      145.31      152.10     28.16 o 
  22   6   4      394.64      450.99     38.57 o 
  24   6   4      162.11      220.45     32.96 o 
  26   6   4      309.28      329.97     37.74 o 
  28   6   4      677.33      626.29     62.33 o 
  30   6   4      266.63      248.20     48.81 o 
  32   6   4       38.09       62.19     36.29 o 
  34   6   4       64.88       54.16     41.23 o 
  36   6   4       31.39       43.57     43.06 o 
  38   6   4        6.56       -4.88     39.87 o 
  40   6   4        4.15       11.78     50.69 o 
 -41   7   4        7.90       30.58     44.11 o 
 -39   7   4       77.77      149.96     51.78 o 
 -37   7   4      206.81      394.54     61.55 o 
 -35   7   4      109.16      120.59     47.06 o 
 -33   7   4      733.17      638.38     64.69 o 
 -31   7   4      410.99      406.05     46.69 o 
 -29   7   4      214.71      223.65     39.49 o 
 -27   7   4       61.71       61.31     31.80 o 
 -25   7   4      533.18      517.29     48.18 o 
 -23   7   4       62.71       71.64     25.93 o 
 -21   7   4      951.28     1069.03     48.49 o 
 -19   7   4     2350.35     2139.57     61.24 o 
 -17   7   4      945.93      924.67     36.92 o 
 -15   7   4     5829.30     6583.11    123.40 o 
 -13   7   4      177.92      119.06     19.47 o 
 -11   7   4     1024.35     1010.45     38.49 o 
  -9   7   4     3452.12     3179.32     60.89 o 
  -7   7   4    26041.25    28938.07    355.28 o 
  -5   7   4      687.57      897.80     32.28 o 
  -3   7   4       55.06      224.27     18.82 o 
  -1   7   4     4437.21     4446.32     82.96 o 
   1   7   4     8713.18     9374.52    145.22 o 
   3   7   4    46065.77    47565.68    698.26 o 
   5   7   4    52877.13    55773.84   1166.02 o 
   7   7   4    12497.58    13972.64    184.11 o 
   9   7   4     1266.23     1367.51     42.85 o 
  11   7   4      124.52      163.17     18.16 o 
  13   7   4    12413.24    12477.56    194.44 o 
  15   7   4      123.06      199.18     27.38 o 
  17   7   4     5836.07     6025.42    117.03 o 
  19   7   4     1552.61     1512.51     56.33 o 
  21   7   4     3946.65     3772.70     90.29 o 
  23   7   4      197.98      229.24     33.63 o 
  25   7   4        3.88       12.52     26.06 o 
  27   7   4       24.44        8.54     27.45 o 
  29   7   4      614.48      517.34     54.00 o 
  31   7   4      348.49      322.29     47.09 o 
  33   7   4        4.85      -22.10     43.65 o 
  35   7   4      247.90       98.13     53.54 o 
  37   7   4      369.89      421.63    119.46 o 
  39   7   4      514.62      518.32    112.55 o 
 -40   8   4        1.13      -26.40     41.86 o 
 -38   8   4       82.72      135.27     48.33 o 
 -36   8   4      538.05      473.41     63.16 o 
 -34   8   4     1556.38     1549.18     99.33 o 
 -32   8   4     1307.09     1451.10     81.60 o 
 -30   8   4      864.31      941.26     71.53 o 
 -28   8   4      120.58      110.44     36.00 o 
 -26   8   4      128.81       96.75     33.77 o 
 -24   8   4      323.18      367.51     36.18 o 
 -22   8   4     2043.22     2053.28     64.34 o 
 -20   8   4     1308.56     1379.74     52.62 o 
 -18   8   4     2224.62     2262.53     57.43 o 
 -16   8   4     3072.28     3387.46     97.74 o 
 -14   8   4     5375.24     5716.58     96.64 o 
 -12   8   4      430.04      488.82     40.14 o 
 -10   8   4     3806.19     3956.84     77.41 o 
  -8   8   4     8458.54     8775.74    128.15 o 
  -6   8   4      291.00      267.95     27.98 o 
  -4   8   4     1253.43     1203.63     38.28 o 
  -2   8   4    18593.33    19866.84    252.94 o 
   0   8   4       66.21      105.49     21.76 o 
   2   8   4     1837.99     2463.93     69.89 o 
   4   8   4      363.46      286.65     28.17 o 
   6   8   4        8.30       46.09     13.26 o 
   8   8   4     4472.23     5057.42     82.99 o 
  10   8   4    10895.53    10457.59    172.71 o 
  12   8   4     5985.53     5861.44    109.48 o 
  14   8   4     1851.77     1739.07     54.81 o 
  16   8   4     8252.91     8298.17    146.50 o 
  18   8   4     3716.52     3632.12     86.44 o 
  20   8   4     3237.93     3063.56     94.69 o 
  22   8   4       14.23       31.45     26.94 o 
  24   8   4     4394.14     4402.41    104.62 o 
  26   8   4      793.59      834.42     56.99 o 
  28   8   4      206.90      223.24     42.22 o 
  30   8   4      593.25      669.55     70.06 o 
  32   8   4       16.45       74.61     51.00 o 
  34   8   4       61.61      108.34     56.04 o 
  36   8   4       91.42      112.31     57.39 o 
  38   8   4        5.04        0.41     50.97 o 
 -39   9   4       68.96       94.64     70.77 o 
 -37   9   4     1153.96     1194.14    236.08 o 
 -35   9   4     2740.83     2813.17    152.76 o 
 -33   9   4     2711.28     2649.24    117.84 o 
 -31   9   4     2837.48     3025.08    100.11 o 
 -29   9   4      959.15      957.48     61.07 o 
 -27   9   4      387.56      502.36     63.65 o 
 -25   9   4    10020.22     9843.87    197.76 o 
 -23   9   4    10224.85    10201.64    176.98 o 
 -21   9   4     5422.55     5677.37    229.00 o 
 -19   9   4     5083.53     5242.25    123.66 o 
 -17   9   4      521.32      516.80     33.04 o 
 -15   9   4      470.19      471.15     31.42 o 
 -13   9   4     5766.92     5749.79     98.48 o 
 -11   9   4    14396.40    14379.48    197.25 o 
  -9   9   4     5913.72     5779.07     96.46 o 
  -7   9   4     5042.64     5128.70     87.44 o 
  -5   9   4       32.67       35.99     18.34 o 
  -3   9   4     6096.11     6285.22     99.45 o 
  -1   9   4    19530.86    20970.61    296.86 o 
   1   9   4    26188.61    26731.78    368.65 o 
   3   9   4     1140.37      957.37     41.41 o 
   5   9   4      235.35      309.54     31.64 o 
   7   9   4     8736.39     8632.04    143.20 o 
   9   9   4     2339.31     2566.41     63.79 o 
  11   9   4     3140.45     3032.70    113.14 o 
  13   9   4     2074.40     2113.66     72.04 o 
  15   9   4     4178.45     3826.12    110.15 o 
  17   9   4      331.20      320.22     39.60 o 
  19   9   4      391.93      529.75     47.47 o 
  21   9   4      570.42      531.35     63.55 o 
  23   9   4       12.55        7.10     30.58 o 
  25   9   4     1275.28     1442.34     72.72 o 
  27   9   4      498.73      511.81     50.69 o 
  29   9   4     1045.33     1186.59    119.53 o 
  31   9   4      282.53      333.55     56.38 o 
  33   9   4      145.56      212.12     72.56 o 
  35   9   4       73.30       63.93     54.76 o 
  37   9   4      998.57      921.96    172.77 o 
 -38  10   4      520.05      552.82     68.64 o 
 -36  10   4     2656.37     2795.88    122.27 o 
 -34  10   4     3384.58     3576.21    133.91 o 
 -32  10   4     1437.12     1712.37    144.21 o 
 -30  10   4     1329.05     1390.09    165.01 o 
 -28  10   4        1.63       15.20     32.77 o 
 -26  10   4     2104.42     2219.80     83.01 o 
 -24  10   4     1914.48     1805.40     73.65 o 
 -22  10   4     6678.29     6647.03    131.78 o 
 -20  10   4     8272.42     8177.12    149.24 o 
 -18  10   4      949.05     1086.28     50.82 o 
 -16  10   4      726.17      769.87     46.43 o 
 -14  10   4    12071.94    11511.19    169.26 o 
 -12  10   4    23120.96    23817.03    309.01 o 
 -10  10   4    10729.56    10711.01    157.03 o 
  -8  10   4     2301.19     2064.51     74.91 o 
  -6  10   4      194.32      215.30     25.47 o 
  -4  10   4      337.25      367.92     33.01 o 
  -2  10   4     1407.09     1188.34     45.69 o 
   0  10   4    14371.28    14646.80    221.56 o 
   2  10   4    25091.37    25193.98    352.56 o 
   4  10   4    16012.51    16625.63    246.08 o 
   6  10   4       10.60       -9.54     20.57 o 
   8  10   4     3189.17     3382.40     77.53 o 
  10  10   4     5976.32     5766.99    109.68 o 
  12  10   4    14123.36    14430.28    255.25 o 
  14  10   4     1351.06     1318.72     63.03 o 
  16  10   4      428.29      396.84     42.96 o 
  18  10   4      500.15      413.04     43.81 o 
  20  10   4     6395.26     5831.09    143.42 o 
  22  10   4      226.55      219.36     40.30 o 
  24  10   4      251.19      172.83     39.00 o 
  26  10   4      158.76      185.33     40.57 o 
  28  10   4     1062.24     1219.03     71.81 o 
  30  10   4      674.14      590.24     63.90 o 
  32  10   4      132.53      132.08     47.89 o 
  34  10   4      195.90      196.91     61.50 o 
  36  10   4     1883.18     2353.65    185.61 o 
 -37  11   4      649.64      616.65     88.66 o 
 -35  11   4     4152.79     4183.06    263.60 o 
 -33  11   4     1797.67     1893.38    169.15 o 
 -31  11   4     3322.14     3425.77    109.90 o 
 -29  11   4      208.22      215.44     41.99 o 
 -27  11   4     2769.13     2846.70    115.99 o 
 -25  11   4       24.65       29.63     32.00 o 
 -23  11   4     5938.77     6032.13    143.26 o 
 -21  11   4     1788.18     1899.50     69.80 o 
 -19  11   4     2353.11     2715.48     76.68 o 
 -17  11   4     1234.10     1328.99     65.96 o 
 -15  11   4    11240.26    11642.86    190.85 o 
 -13  11   4       30.49       47.84     22.51 o 
 -11  11   4     1914.36     1948.07     63.87 o 
  -9  11   4    13353.03    12910.37    202.31 o 
  -7  11   4      128.65      112.57     24.89 o 
  -5  11   4     2547.11     2370.08     73.10 o 
  -3  11   4     5858.65     5374.81    117.11 o 
  -1  11   4    23066.67    21852.98    314.59 o 
   1  11   4    12888.95    12791.45    200.94 o 
   3  11   4    26566.53    26641.07    374.07 o 
   5  11   4      676.94      674.61     40.02 o 
   7  11   4       57.63       45.45     26.26 o 
   9  11   4     2849.09     2454.43     67.87 o 
  11  11   4     8670.54     8220.75    169.15 o 
  13  11   4     1314.63     1345.20     64.74 o 
  15  11   4     4062.63     4227.46    141.64 o 
  17  11   4     4039.33     4079.59    110.79 o 
  19  11   4     1358.19     1189.18     65.33 o 
  21  11   4     1077.28     1271.32     78.94 o 
  23  11   4     3451.01     3386.17    104.41 o 
  25  11   4     1445.58     1267.80     84.12 o 
  27  11   4     1730.52     1746.18    166.21 o 
  29  11   4      294.23      217.02     69.85 o 
  31  11   4        9.04        0.10     39.86 o 
  33  11   4        9.07       24.15     43.00 o 
  35  11   4      749.73      732.44     89.25 o 
 -36  12   4      188.65      217.41     68.32 o 
 -34  12   4       64.05       88.34     46.52 o 
 -32  12   4      698.47      627.93     66.43 o 
 -30  12   4       49.62       54.25     43.22 o 
 -28  12   4      352.91      274.72     52.49 o 
 -26  12   4      336.13      377.47     46.96 o 
 -24  12   4     7162.20     7190.52    164.81 o 
 -22  12   4     2594.16     2774.00     92.48 o 
 -20  12   4     1425.22     1725.15     81.88 o 
 -18  12   4       39.65       42.79     26.98 o 
 -16  12   4      187.51      172.48     35.07 o 
 -14  12   4     8107.70     8299.27    149.09 o 
 -12  12   4    21810.36    21299.88    418.46 o 
 -10  12   4    20117.77    20339.77    298.53 o 
  -8  12   4    21553.03    22149.66    381.90 o 
  -6  12   4     3288.91     3229.26    118.19 o 
  -4  12   4        2.74      -25.51     25.51 o 
  -2  12   4     5576.60     5158.82    106.19 o 
   0  12   4    19332.28    20306.63    298.62 o 
   2  12   4     1020.89     1089.73     49.56 o 
   4  12   4     3069.20     2911.68     75.82 o 
   6  12   4       20.74       15.08     23.92 o 
   8  12   4     1526.33     1500.81     55.41 o 
  10  12   4     2628.81     2396.35     81.30 o 
  12  12   4    14479.88    13972.69    291.98 o 
  14  12   4     2863.49     2789.08     91.20 o 
  16  12   4      952.72     1012.36     60.87 o 
  18  12   4       48.77       45.64     32.84 o 
  20  12   4     1717.95     1661.52     75.46 o 
  22  12   4     1382.92     1335.14     71.30 o 
  24  12   4     4447.66     4646.52    139.79 o 
  26  12   4     7266.13     8043.90    257.53 o 
  28  12   4      877.39      823.89    114.14 o 
  30  12   4      545.59      530.35     64.16 o 
  32  12   4       32.93       66.06     47.19 o 
  34  12   4      503.72      537.67     71.30 o 
 -35  13   4      299.79      521.11     80.97 o 
 -33  13   4      122.76      232.10     64.47 o 
 -31  13   4      702.69      750.19     85.32 o 
 -29  13   4     1416.79     1495.83    110.13 o 
 -27  13   4       98.31       96.47     71.08 o 
 -25  13   4     5625.21     5812.16    202.09 o 
 -23  13   4    14909.98    15517.89    560.77 o 
 -21  13   4     9473.63     9885.44    282.37 o 
 -19  13   4     5308.69     4843.76    154.00 o 
 -17  13   4      207.41      233.13     40.90 o 
 -15  13   4       63.91       73.26     34.20 o 
 -13  13   4     3301.59     3544.56    115.54 o 
 -11  13   4    27615.06    28868.15    437.70 o 
  -9  13   4     2259.84     2478.05    102.38 o 
  -7  13   4     3186.12     3000.91     77.37 o 
  -5  13   4     3881.16     3673.41    146.49 o 
  -3  13   4     2129.10     1971.43     91.63 o 
  -1  13   4     1268.04     1400.70     56.53 o 
   1  13   4    28733.26    28583.24    404.93 o 
   3  13   4    13170.82    13301.12    214.30 o 
   5  13   4      171.67      225.37     36.11 o 
   7  13   4      131.16      116.49     29.33 o 
   9  13   4     6244.83     6147.50    212.04 o 
  11  13   4     5400.86     5177.40    129.13 o 
  13  13   4     3973.94     4306.61    117.55 o 
  15  13   4     3348.12     3429.54    122.62 o 
  17  13   4       48.65       32.61     37.05 o 
  19  13   4       25.71       19.65     32.92 o 
  21  13   4        6.06       12.03     33.93 o 
  23  13   4     1746.50     1862.92     82.36 o 
  25  13   4     2445.93     2781.98    117.99 o 
  27  13   4     4209.40     4306.52    233.15 o 
  29  13   4     1068.06     1197.50     86.64 o 
  31  13   4       40.74       23.77     44.20 o 
  33  13   4      246.22      211.62     55.87 o 
 -34  14   4     3988.34     4972.87    280.38 o 
 -32  14   4      340.79      404.74     74.93 o 
 -30  14   4      764.12      792.71     88.14 o 
 -28  14   4       21.68       42.76     52.43 o 
 -26  14   4     2418.00     2461.47    127.73 o 
 -24  14   4     1022.92     1061.43    202.88 o 
 -22  14   4    11820.26    12947.47    540.53 o 
 -20  14   4     7702.54     7949.49    346.53 o 
 -18  14   4     1022.48      996.76     69.57 o 
 -16  14   4       19.93       72.39     36.94 o 
 -14  14   4     3375.51     3606.64    116.85 o 
 -12  14   4     4102.33     4094.32    108.01 o 
 -10  14   4     3812.94     3643.22     99.76 o 
  -8  14   4     3598.65     3370.55     85.69 o 
  -6  14   4     5971.80     5630.18    120.13 o 
  -4  14   4     1168.64     1251.89     61.70 o 
  -2  14   4      175.63      193.13     35.47 o 
   0  14   4     4038.02     3911.41     94.53 o 
   2  14   4    10744.82    10459.93    181.04 o 
   4  14   4     3931.17     3969.34     95.28 o 
   6  14   4       33.99       51.57     32.31 o 
   8  14   4     1225.42     1258.90     66.64 o 
  10  14   4      390.06      354.18     44.35 o 
  12  14   4     3370.16     3629.49    122.63 o 
  14  14   4     2178.06     2412.91     88.16 o 
  16  14   4     2464.78     2750.94    125.23 o 
  18  14   4      966.35      870.71     61.13 o 
  20  14   4      875.24      931.30    107.44 o 
  22  14   4      953.72     1175.83     72.18 o 
  24  14   4     2292.21     2362.22     93.44 o 
  26  14   4     1093.83      994.33     98.37 o 
  28  14   4      581.17      618.72     69.13 o 
  30  14   4      212.63      206.65     55.46 o 
 -31  15   4      161.96      103.64     60.22 o 
 -29  15   4      530.71      680.33     85.50 o 
 -27  15   4       20.59       42.89     49.81 o 
 -25  15   4      699.03      874.01     89.93 o 
 -23  15   4     1194.57      926.49     88.29 o 
 -21  15   4      924.81      873.47     84.56 o 
 -19  15   4     3314.94     3856.27    225.10 o 
 -17  15   4      686.77      672.85     76.61 o 
 -15  15   4        3.55       10.82     35.87 o 
 -13  15   4     2399.37     2495.51     89.06 o 
 -11  15   4     7607.62     7616.80    163.14 o 
  -9  15   4     6171.87     6161.68    140.17 o 
  -7  15   4     7027.52     7053.30    152.94 o 
  -5  15   4     1574.89     1665.31     68.30 o 
  -3  15   4       98.58       92.43     32.97 o 
  -1  15   4       80.02      125.72     34.87 o 
   1  15   4      904.86      857.20     54.40 o 
   3  15   4      232.56      251.74     39.91 o 
   5  15   4     1902.65     1754.17    119.41 o 
   7  15   4     1908.70     1746.76     77.50 o 
   9  15   4       63.55       50.32     33.00 o 
  11  15   4      193.15      232.80     41.95 o 
  13  15   4     1742.98     1582.37     75.40 o 
  15  15   4     2085.00     2029.79    114.71 o 
  17  15   4      212.00      237.48     44.35 o 
  19  15   4        0.69       -6.75     32.63 o 
  21  15   4      155.41      126.98     41.88 o 
  23  15   4      953.81      869.81     74.38 o 
  25  15   4     1148.47     1187.32    164.67 o 
  27  15   4      315.92      372.18     59.70 o 
  29  15   4      147.55      141.69     52.42 o 
 -30  16   4      297.51      178.24     62.08 o 
 -28  16   4      180.70      156.03     61.82 o 
 -26  16   4        1.81        7.19     47.81 o 
 -24  16   4      888.13      723.01    112.06 o 
 -22  16   4      553.01      619.79     77.02 o 
 -20  16   4      276.91      197.29     58.62 o 
 -18  16   4      111.26      139.50     55.23 o 
 -16  16   4     1609.03     1579.63    148.09 o 
 -14  16   4       71.27       76.73     44.28 o 
 -12  16   4      435.09      520.72     48.54 o 
 -10  16   4     2465.76     2595.09     87.71 o 
  -8  16   4      304.20      229.15     69.28 o 
  -6  16   4        2.11       -0.99     28.73 o 
  -4  16   4       53.79       42.76     31.36 o 
  -2  16   4     2410.85     2257.50     95.16 o 
   0  16   4     4668.68     4553.66    118.19 o 
   2  16   4     2754.89     2783.92     99.75 o 
   4  16   4     1311.79     1213.32     75.36 o 
   6  16   4       69.41       97.32     39.21 o 
   8  16   4      240.59      283.63     49.83 o 
  10  16   4        5.21       49.53     38.43 o 
  12  16   4     1390.85     1239.93     96.36 o 
  14  16   4     1822.67     1570.19     86.82 o 
  16  16   4      366.59      278.03     50.07 o 
  18  16   4        9.58      -34.16     34.16 o 
  20  16   4       51.78       42.91     43.75 o 
  22  16   4      679.26      655.23     89.77 o 
  24  16   4      807.42      802.95     81.28 o 
  26  16   4      475.79      436.56     64.58 o 
 -27  17   4      169.94       28.54     54.08 o 
 -25  17   4      558.87      501.67     77.15 o 
 -23  17   4      143.30      167.00     60.31 o 
 -21  17   4      194.15       86.84     55.80 o 
 -19  17   4      332.98      351.64     68.41 o 
 -17  17   4      318.57      200.28     59.93 o 
 -15  17   4       81.29      129.48     51.43 o 
 -13  17   4     1023.74     1050.06    101.32 o 
 -11  17   4      412.75      435.30     47.94 o 
  -9  17   4       17.19       32.87     32.23 o 
  -7  17   4       78.00       83.47     35.71 o 
  -5  17   4      353.81      295.73     43.36 o 
  -3  17   4       84.34       94.22     34.50 o 
  -1  17   4       57.78       58.87     33.94 o 
   1  17   4       36.34       53.59     33.20 o 
   3  17   4      552.95      529.46     57.73 o 
   5  17   4      371.74      455.24     55.81 o 
   7  17   4       71.78       37.60     38.30 o 
   9  17   4      256.61      226.42     61.05 o 
  11  17   4      749.52      748.22     81.65 o 
  13  17   4     1115.19     1072.85     76.26 o 
  15  17   4      498.65      451.79     57.32 o 
  17  17   4        7.42        3.26     38.21 o 
  19  17   4       36.56      -20.91     38.53 o 
  21  17   4       15.55      -13.36     38.43 o 
  23  17   4      249.84      278.39     83.92 o 
  25  17   4       14.13       -0.55     52.18 o 
 -24  18   4        6.59        2.88     48.85 o 
 -22  18   4        6.53       96.95     54.32 o 
 -20  18   4        0.51        1.86     50.75 o 
 -18  18   4      145.23      171.90     59.65 o 
 -16  18   4      115.26       56.12     53.53 o 
 -14  18   4      189.16      152.14     56.79 o 
 -12  18   4        0.36        7.54     38.82 o 
 -10  18   4      402.30      541.83     78.15 o 
  -8  18   4       99.04      118.88     38.22 o 
  -6  18   4       13.31       42.50     33.52 o 
  -4  18   4      646.82      549.06     52.89 o 
  -2  18   4      403.16      425.13     54.33 o 
   0  18   4      375.02      339.04     45.16 o 
   2  18   4      313.01      336.06     84.79 o 
   4  18   4      153.23      147.25     44.49 o 
   6  18   4        1.98      -10.81     37.44 o 
   8  18   4        0.08        0.73     37.96 o 
  10  18   4      495.42      421.68     57.35 o 
  12  18   4       16.34       12.15     37.79 o 
  14  18   4        0.10       -3.67     39.12 o 
  16  18   4       26.90        2.03     40.08 o 
  18  18   4       14.46       83.43     45.19 o 
  20  18   4        0.21        9.38     40.02 o 
  22  18   4      166.86      159.84     60.72 o 
 -21  19   4      216.76      245.05     65.58 o 
 -19  19   4      144.27      137.61    116.99 o 
 -17  19   4      757.97      568.80    116.00 o 
 -15  19   4      813.82     1173.86    142.17 o 
 -13  19   4       34.16       40.47     51.92 o 
 -11  19   4        1.27      -36.51     36.51 o 
  -9  19   4        3.78       15.79     42.42 o 
  -7  19   4       83.34       88.14     37.81 o 
  -5  19   4        8.35       -3.72     33.51 o 
  -3  19   4       81.65       46.60     35.20 o 
  -1  19   4      153.39      195.17     40.84 o 
   1  19   4      126.88       93.93     42.65 o 
   3  19   4      734.73      868.71     73.55 o 
   5  19   4      234.23      149.98     45.46 o 
   7  19   4      189.37      144.55     46.09 o 
   9  19   4      134.37      136.21     46.89 o 
  11  19   4       19.85       35.79     41.14 o 
  13  19   4       41.35       14.32     41.01 o 
  15  19   4       12.14      -25.91     39.18 o 
  17  19   4        0.90      -37.74     37.74 o 
  19  19   4        6.02       54.09     53.54 o 
 -16  20   4      153.70      161.53     63.11 o 
 -14  20   4      966.52      996.15    132.29 o 
 -12  20   4      208.95      106.03     57.21 o 
 -10  20   4     1177.30     1071.07     97.73 o 
  -8  20   4      958.80      901.00     74.65 o 
  -6  20   4      336.14      404.10     52.23 o 
  -4  20   4        0.02      -33.44     33.44 o 
  -2  20   4        1.66      -35.68     35.68 o 
   0  20   4      108.03      127.84     47.38 o 
   2  20   4      378.01      373.13     57.66 o 
   4  20   4      278.19      315.53     55.35 o 
   6  20   4        7.37        2.29     41.12 o 
   8  20   4       14.16      -14.51     39.56 o 
  10  20   4       89.29      115.91     47.45 o 
  12  20   4        3.79        8.13     45.43 o 
  14  20   4       51.87       45.50     43.08 o 
 -11  21   4      439.17      435.28     75.24 o 
  -9  21   4       21.52        3.95     49.25 o 
  -7  21   4       36.56       47.10     45.81 o 
  -5  21   4        1.96       -6.05     37.24 o 
  -3  21   4       72.30      -18.61     38.95 o 
  -1  21   4        5.31      -18.66     39.30 o 
   1  21   4      191.50      132.54     47.32 o 
   3  21   4       86.57       29.13     43.60 o 
   5  21   4        3.69       48.18     44.33 o 
   7  21   4        0.26      -23.20     39.25 o 
   9  21   4       98.59       82.56     46.05 o 
 -43   1   5       12.38       23.23     52.93 o 
 -41   1   5     4552.31     4456.17    294.21 o 
 -39   1   5      235.94      432.58    158.46 o 
 -37   1   5      460.56      415.56     79.97 o 
 -35   1   5     1511.83     1357.92     84.36 o 
 -33   1   5     3900.79     3560.08    107.98 o 
 -31   1   5      337.68      344.68     43.84 o 
 -29   1   5     1198.56     1363.27     66.54 o 
 -27   1   5     1263.14     1216.85     62.17 o 
 -25   1   5     1064.00     1119.75     47.02 o 
 -23   1   5      235.30      251.80     29.03 o 
 -21   1   5       46.02      139.41     19.23 o 
 -19   1   5     3623.03     4047.87     70.72 o 
 -17   1   5     8633.84     8422.36    120.07 o 
 -15   1   5     2980.47     2636.62     49.21 o 
 -13   1   5      370.04      696.97     21.40 o 
 -11   1   5     9261.96     9590.01    143.59 o 
  -9   1   5     4016.42     3653.25     66.65 o 
  -7   1   5     2306.30     2993.73     82.01 o 
  -3   1   5      387.39      588.35     23.59 o 
  -1   1   5     1126.66     1385.53     32.49 o 
   1   1   5      953.02      834.56     25.83 o 
   3   1   5       43.24       54.26     15.30 o 
   5   1   5       11.80       23.49     13.23 o 
   7   1   5     6064.17     6639.48     94.81 o 
   9   1   5    23358.49    24559.70    379.94 o 
  11   1   5     1127.38     1121.63     31.37 o 
  13   1   5     2176.59     2003.27     44.32 o 
  15   1   5     1684.75     1979.47     50.55 o 
  17   1   5     9717.97    10991.56    242.94 o 
  19   1   5        7.42      -11.56     19.91 o 
  21   1   5    10698.55     9703.27    182.04 o 
  23   1   5     3280.83     3152.99     92.22 o 
  25   1   5    24002.56    22145.50    371.09 o 
  27   1   5     2869.64     2594.77     86.67 o 
  29   1   5       34.13       66.19     32.36 o 
  31   1   5        6.50       -9.84     29.86 o 
  33   1   5        4.67      -28.50     28.50 o 
  35   1   5      133.39      105.94     37.19 o 
  37   1   5      155.96      180.34     46.60 o 
  39   1   5       63.80       55.56     55.38 o 
  41   1   5      269.91      454.34    145.13 o 
 -44   2   5      102.36      210.29     69.02 o 
 -42   2   5      387.50      498.90     80.90 o 
 -40   2   5      210.82      312.82     71.74 o 
 -38   2   5      972.81      929.98    127.85 o 
 -36   2   5      456.34      396.76     57.55 o 
 -34   2   5       22.38       33.07     37.95 o 
 -32   2   5      367.20      371.54     45.13 o 
 -30   2   5     3175.54     2865.77     91.98 o 
 -28   2   5     3002.36     2558.01     84.21 o 
 -26   2   5     5464.98     5406.11    177.59 o 
 -24   2   5     1397.63     1315.19     50.27 o 
 -22   2   5        0.27      -18.49     18.49 o 
 -20   2   5     1238.85     1190.53     40.20 o 
 -18   2   5    21618.46    21367.07    270.27 o 
 -16   2   5    15681.57    14356.86    187.47 o 
 -14   2   5    43185.81    45505.66    773.04 o 
 -12   2   5    20273.16    22091.10    302.40 o 
 -10   2   5      279.71      344.09     22.61 o 
  -8   2   5    35166.70    34361.88    999.12 o 
  -6   2   5    26034.44    25106.61    334.39 o 
  -4   2   5    34224.93    34901.92   1007.01 o 
  -2   2   5    13995.06    14985.54    187.66 o 
   0   2   5     8027.20     9226.70    122.32 o 
   2   2   5    13828.77    14021.79    176.94 o 
   4   2   5     2472.10     2509.91     45.50 o 
   6   2   5    16023.88    16035.32    222.81 o 
   8   2   5      240.67      347.46     24.97 o 
  10   2   5     8493.04     8013.67    129.37 o 
  12   2   5     2937.27     2600.20     49.78 o 
  14   2   5    14550.47    15900.08    213.22 o 
  16   2   5      593.92      896.64     31.73 o 
  18   2   5     8727.31     8622.60    147.48 o 
  20   2   5      600.88      552.91     40.48 o 
  22   2   5      851.63      948.23     46.47 o 
  24   2   5     1091.77      995.40     76.81 o 
  26   2   5      484.10      481.15     45.52 o 
  28   2   5      123.85      137.24     35.18 o 
  30   2   5     2355.75     2148.93    108.34 o 
  32   2   5     2536.30     2435.93     89.68 o 
  34   2   5      117.94      104.65     36.37 o 
  36   2   5      283.90      217.65     43.93 o 
  38   2   5      327.33      474.19     63.31 o 
  40   2   5        1.01       18.67     53.40 o 
 -43   3   5      187.67      178.32     84.41 o 
 -41   3   5      121.68      316.78     71.43 o 
 -39   3   5      633.85      904.32     77.31 o 
 -37   3   5     1318.62     1271.56     84.53 o 
 -35   3   5      240.80      151.46     48.26 o 
 -33   3   5       76.22      136.07     44.46 o 
 -31   3   5      293.18      427.10     46.88 o 
 -29   3   5     7897.72     7854.90    173.99 o 
 -27   3   5    13170.71    13218.26    213.48 o 
 -25   3   5     3827.80     3668.72     85.67 o 
 -23   3   5    10926.92    11114.99    254.75 o 
 -21   3   5     6606.33     6709.79    121.40 o 
 -19   3   5     4982.99     5091.60     84.61 o 
 -17   3   5    12421.99    13392.08    242.91 o 
 -15   3   5    48340.48    48312.98   1014.96 o 
 -13   3   5     2063.53     2058.94     51.32 o 
 -11   3   5    48336.12    53228.59   1529.28 o 
  -9   3   5     2380.58     2416.20     44.32 o 
  -5   3   5    42352.68    39878.77    810.48 o 
  -3   3   5    32002.67    34104.87    715.32 o 
  -1   3   5     3461.79     3333.77     59.86 o 
   1   3   5     9370.44    10805.50    140.91 o 
   3   3   5     3862.26     3986.87     63.10 o 
   5   3   5    15071.04    14368.14    183.30 o 
   7   3   5     9261.87     8703.14    135.57 o 
   9   3   5     2072.44     1613.92     46.02 o 
  11   3   5    14579.42    14572.79    214.29 o 
  13   3   5     2264.54     2274.42     58.01 o 
  15   3   5      375.27      312.86     31.48 o 
  17   3   5     1035.84     1117.42     45.60 o 
  19   3   5     7161.18     7095.92    130.06 o 
  21   3   5     2351.50     2189.21     72.32 o 
  23   3   5      941.67      954.01     58.57 o 
  25   3   5     3131.33     2812.86     88.34 o 
  27   3   5     1012.32     1059.68     89.68 o 
  29   3   5       24.27       45.63     32.03 o 
  31   3   5     2173.57     2165.80    101.60 o 
  33   3   5     3293.44     3208.40    116.28 o 
  35   3   5      826.49      749.54     62.27 o 
  37   3   5      393.72      552.30     85.03 o 
  39   3   5      314.28      517.24     74.49 o 
  41   3   5       14.70       65.65     58.03 o 
 -42   4   5      725.58      663.92     89.35 o 
 -40   4   5      828.85     1086.27    104.35 o 
 -38   4   5      506.08      659.50     68.44 o 
 -36   4   5      963.55      877.40     73.14 o 
 -34   4   5       58.45        2.74     38.66 o 
 -32   4   5      747.24      616.24     60.76 o 
 -30   4   5     1163.04     1195.17     65.38 o 
 -28   4   5     1445.25     1694.98     60.82 o 
 -26   4   5       99.94       94.70     26.97 o 
 -24   4   5       13.74       25.27     23.22 o 
 -22   4   5     4511.48     4170.08     90.06 o 
 -20   4   5     5284.15     4743.30     95.62 o 
 -18   4   5     6431.45     6950.57    106.93 o 
 -14   4   5    28880.29    27287.44    336.22 o 
 -12   4   5       46.53       30.80     13.38 o 
 -10   4   5    10054.88    10575.20    142.10 o 
  -8   4   5    12595.76    13753.30    178.45 o 
  -6   4   5    26571.33    26769.11    352.45 o 
  -4   4   5    13441.75    14259.99    196.27 o 
   0   4   5      535.98      685.69     35.84 o 
   2   4   5     6204.99     6096.24     88.20 o 
   4   4   5     3839.79     4475.64     69.94 o 
   6   4   5     4061.78     3710.56     65.71 o 
   8   4   5     5113.20     4984.36     90.36 o 
  10   4   5    20031.79    18598.53    264.78 o 
  12   4   5       18.87       33.96     18.93 o 
  14   4   5     1724.32     1464.03     48.13 o 
  16   4   5    10417.63    10707.26    173.21 o 
  18   4   5     6268.08     5699.70    111.05 o 
  20   4   5    35677.84    35146.55    487.25 o 
  22   4   5    38140.08    36648.23    573.42 o 
  24   4   5       71.24       46.95     34.91 o 
  26   4   5      633.69      552.93     47.32 o 
  28   4   5      916.50      977.04     60.32 o 
  30   4   5      534.69      639.26     53.16 o 
  32   4   5     3302.15     3587.90    124.43 o 
  34   4   5     4463.35     4502.62    147.72 o 
  36   4   5      804.82      871.85     75.71 o 
  38   4   5       75.76      156.85     50.25 o 
  40   4   5      210.07      436.30    198.01 o 
 -43   5   5       63.63      103.74     63.15 o 
 -41   5   5      146.03      133.31     60.31 o 
 -39   5   5     1118.00     1189.28     86.65 o 
 -37   5   5      344.81      327.34     56.43 o 
 -35   5   5       23.66       47.88     42.24 o 
 -33   5   5      657.25      671.06    119.44 o 
 -31   5   5     4048.61     3865.04    129.78 o 
 -29   5   5      785.16      991.22     53.90 o 
 -27   5   5     2296.35     2577.56     74.05 o 
 -25   5   5     1737.58     1819.55     60.23 o 
 -23   5   5       84.88       67.42     24.43 o 
 -21   5   5      985.96     1332.29     50.89 o 
 -19   5   5     1534.82     1489.77     50.24 o 
 -17   5   5    16805.19    16838.95    222.36 o 
 -15   5   5    63365.65    64678.89   1816.57 o 
 -13   5   5    64334.18    67340.47   1417.49 o 
 -11   5   5      338.70      547.94     24.75 o 
  -9   5   5     8711.56     9098.71    152.39 o 
  -7   5   5    26068.35    26938.56    328.95 o 
  -3   5   5    24792.57    24553.56    300.73 o 
  -1   5   5    16249.89    16182.74    209.65 o 
   1   5   5     2594.25     2917.19     59.81 o 
   3   5   5     2051.22     1948.35     42.68 o 
   5   5   5      752.41      472.13     21.71 o 
   7   5   5    43738.44    47342.11   1236.06 o 
   9   5   5    38159.98    37224.46    498.17 o 
  11   5   5     4987.73     4214.10     94.53 o 
  13   5   5     1259.26     1391.87     47.11 o 
  15   5   5    19213.21    20906.64    302.22 o 
  17   5   5    18033.89    16969.24    255.30 o 
  19   5   5    13856.16    13811.00    217.81 o 
  21   5   5    10584.53    10248.56    176.02 o 
  23   5   5       91.14       90.69     28.63 o 
  25   5   5     1828.71     1660.38     62.02 o 
  27   5   5     2099.05     1987.67     69.31 o 
  29   5   5     1480.70     1351.22     97.65 o 
  31   5   5     2777.77     2926.69     97.61 o 
  33   5   5     5871.57     6084.70    180.15 o 
  35   5   5     2305.96     2385.74    151.60 o 
  37   5   5      350.64      444.72    104.59 o 
  39   5   5      163.05      175.22     52.66 o 
 -42   6   5      641.97      637.62     90.52 o 
 -40   6   5      583.79      538.65     67.07 o 
 -38   6   5     3989.48     3708.93    166.90 o 
 -36   6   5      758.21      671.94     69.20 o 
 -34   6   5      111.98      109.91     44.64 o 
 -32   6   5      302.89      360.17     52.98 o 
 -30   6   5     3673.99     3502.39    143.01 o 
 -28   6   5     6556.90     6025.61    124.76 o 
 -26   6   5     2911.23     3259.49     84.61 o 
 -24   6   5      964.38     1016.62     49.93 o 
 -22   6   5      816.00     1015.50     47.51 o 
 -20   6   5      870.71      720.43     39.76 o 
 -18   6   5     5589.26     5363.00    104.58 o 
 -16   6   5     4333.89     3621.33     69.25 o 
 -14   6   5     9095.84     8084.44    120.45 o 
 -12   6   5    17834.57    18925.47    243.41 o 
 -10   6   5        0.33       12.04     13.87 o 
  -8   6   5       19.37       31.45     14.57 o 
  -6   6   5     6929.24     5730.71     94.61 o 
  -4   6   5    28048.63    26771.09    328.97 o 
  -2   6   5    16068.49    13999.87    181.85 o 
   0   6   5    19314.73    20563.43    283.37 o 
   2   6   5     2919.16     2934.95     62.30 o 
   4   6   5     9184.94     9965.97    152.10 o 
   6   6   5    23242.56    23826.54    318.48 o 
   8   6   5    28417.29    27675.53    340.87 o 
  10   6   5    15138.81    14656.90    315.82 o 
  12   6   5     3330.41     3402.49     75.93 o 
  14   6   5     1996.00     2040.46     58.14 o 
  16   6   5     1630.15     1575.15     53.91 o 
  18   6   5     6090.86     6180.61    120.08 o 
  20   6   5     5063.03     5069.04    108.74 o 
  22   6   5       49.17       25.14     25.61 o 
  24   6   5     1684.07     1633.97     61.92 o 
  26   6   5     2113.54     2030.00     69.49 o 
  28   6   5     1103.36     1020.91     62.18 o 
  30   6   5     3026.39     3280.10    137.43 o 
  32   6   5     2966.23     2923.54    119.56 o 
  34   6   5      986.43      906.32     76.44 o 
  36   6   5       57.79       22.63     50.60 o 
  38   6   5        8.38      -15.45     48.73 o 
 -41   7   5     2040.51     1913.82    238.40 o 
 -39   7   5     1725.31     1630.60    264.96 o 
 -37   7   5     1219.88     1520.09    142.72 o 
 -35   7   5      961.32     1009.97     91.68 o 
 -33   7   5      357.93      305.20     53.31 o 
 -31   7   5      896.80      880.85     70.67 o 
 -29   7   5     4735.08     4665.51    122.61 o 
 -27   7   5    13687.54    13512.40    222.01 o 
 -25   7   5    13875.80    13431.49    219.02 o 
 -23   7   5     5765.79     5650.32    114.91 o 
 -21   7   5     1241.25     1085.96     83.62 o 
 -19   7   5     9953.77    10072.25    168.29 o 
 -17   7   5     9776.70    10186.72    150.08 o 
 -15   7   5     6323.40     5675.70     95.24 o 
 -13   7   5     2937.35     2801.88     59.26 o 
 -11   7   5     3898.71     4399.60     99.49 o 
  -9   7   5      849.13     1112.66     34.71 o 
  -7   7   5     6789.58     7038.17    106.06 o 
  -5   7   5    11146.95    11650.66    171.02 o 
  -3   7   5    57915.66    58423.77    981.18 o 
  -1   7   5    27066.86    28134.47    380.17 o 
   1   7   5     2811.08     2669.79     60.66 o 
   3   7   5     1080.23     1326.66     42.23 o 
   5   7   5     7919.22     7500.03    147.92 o 
   7   7   5     7394.25     6582.92    217.20 o 
   9   7   5    11284.15    10682.38    148.61 o 
  11   7   5     5586.96     5637.23    105.69 o 
  13   7   5      288.49      328.46     38.34 o 
  15   7   5     7382.28     7738.39    137.62 o 
  17   7   5       26.26       64.49     31.62 o 
  19   7   5     1296.03     1322.46     53.90 o 
  21   7   5     1406.76     1419.67     57.80 o 
  23   7   5     5846.55     5810.00    138.13 o 
  25   7   5       51.92       56.65     28.84 o 
  27   7   5      869.60      819.11     60.59 o 
  29   7   5     1275.00     1358.69    130.81 o 
  31   7   5     1547.51     1651.72     95.54 o 
  33   7   5      603.84      728.72    114.23 o 
  35   7   5      135.04       98.51     53.67 o 
  37   7   5       29.98      -14.78     49.81 o 
  39   7   5        1.68       74.05     70.10 o 
 -40   8   5     2902.34     2797.09    266.64 o 
 -38   8   5     1125.10     1037.22    116.68 o 
 -36   8   5     1380.84     1488.37    166.51 o 
 -34   8   5       10.28       51.70     41.56 o 
 -32   8   5      375.29      429.87     70.37 o 
 -30   8   5      922.77     1129.95     73.24 o 
 -28   8   5     5708.79     5920.25    142.00 o 
 -26   8   5     6423.37     6149.73    126.47 o 
 -24   8   5     4666.75     4576.35    102.63 o 
 -22   8   5      823.83      934.59     65.00 o 
 -20   8   5     3732.69     3608.02    104.11 o 
 -18   8   5     3362.73     3458.65     81.94 o 
 -16   8   5    17945.28    18491.34    267.41 o 
 -14   8   5    11863.51    12158.61    254.95 o 
 -12   8   5     3083.82     3206.14     65.50 o 
 -10   8   5     1261.60     1342.79     40.42 o 
  -8   8   5     9416.11     9585.84    138.22 o 
  -6   8   5     1514.10     1461.73     42.89 o 
  -4   8   5    20236.86    21027.79    397.47 o 
  -2   8   5    26354.01    25085.07    345.98 o 
   0   8   5      456.13      406.87     28.73 o 
   2   8   5     1530.33     1716.60     49.92 o 
   4   8   5      897.22      919.12     38.55 o 
   6   8   5     1264.27     1083.21     46.98 o 
   8   8   5    16963.63    17991.53    308.11 o 
  10   8   5     5810.62     5897.17     95.04 o 
  12   8   5      353.90      291.92     28.94 o 
  14   8   5        6.31        9.64     20.79 o 
  16   8   5     4579.09     4486.39     97.88 o 
  18   8   5     3299.27     3352.78     84.09 o 
  20   8   5     5829.02     5887.73    137.34 o 
  22   8   5     7208.67     7073.79    157.41 o 
  24   8   5     1387.26     1591.16     95.19 o 
  26   8   5      551.66      523.07     50.89 o 
  28   8   5      645.39      680.12     56.15 o 
  30   8   5      243.42      209.51     42.64 o 
  32   8   5     2148.85     2557.48    268.04 o 
  34   8   5      803.77      934.71     93.70 o 
  36   8   5      139.75      143.08     59.32 o 
  38   8   5      159.93      173.79     61.99 o 
 -39   9   5     2007.36     1899.69    125.93 o 
 -37   9   5      865.25     1118.37     86.22 o 
 -35   9   5       29.44       56.25     44.15 o 
 -33   9   5       51.93       38.72     44.01 o 
 -31   9   5      784.29      806.13     58.72 o 
 -29   9   5     5609.49     5608.77    139.59 o 
 -27   9   5     9688.01     9830.95    235.04 o 
 -25   9   5     1904.97     1898.72     74.50 o 
 -23   9   5        5.38        6.05     25.51 o 
 -21   9   5      834.76      874.12     47.08 o 
 -19   9   5     4632.72     4350.85    109.37 o 
 -17   9   5     2506.05     2304.55     66.21 o 
 -15   9   5     8925.27     8823.16    136.64 o 
 -13   9   5     4420.63     4455.60     83.42 o 
 -11   9   5     4546.85     4696.11     85.10 o 
  -9   9   5     8890.90     9311.76    137.92 o 
  -7   9   5     1868.63     2284.71     56.70 o 
  -5   9   5      505.74      717.92     32.88 o 
  -3   9   5    13600.85    12804.18    175.39 o 
  -1   9   5    19059.70    19823.10    283.81 o 
   1   9   5      782.99      926.11     40.56 o 
   3   9   5    20022.42    21081.03    299.89 o 
   5   9   5    38798.34    39607.78    529.97 o 
   7   9   5    24978.28    25690.27    357.89 o 
   9   9   5     4273.22     3686.09    122.66 o 
  11   9   5     7460.08     7762.46    176.27 o 
  13   9   5      386.41      335.19     39.26 o 
  15   9   5      182.52      179.54     34.52 o 
  17   9   5      246.06      260.54     38.84 o 
  19   9   5     8736.86     9017.92    295.83 o 
  21   9   5      652.04      683.94     52.60 o 
  23   9   5     3336.11     3340.62    124.54 o 
  25   9   5      419.74      381.03     47.16 o 
  27   9   5      416.20      443.94     49.65 o 
  29   9   5       28.57        4.01     33.88 o 
  31   9   5     1264.32     1159.22    121.74 o 
  33   9   5       21.38       51.61     50.13 o 
  35   9   5      502.18      624.21    144.63 o 
  37   9   5      435.27      494.57     80.34 o 
 -38  10   5      214.32      226.15     65.87 o 
 -36  10   5      536.33      727.61     74.21 o 
 -34  10   5      527.11      454.73     62.67 o 
 -32  10   5      347.43      340.08     47.33 o 
 -30  10   5     1046.29     1141.68     67.68 o 
 -28  10   5     2567.26     2597.39     91.14 o 
 -26  10   5      105.17       85.04     38.33 o 
 -24  10   5       81.70      104.49     31.06 o 
 -22  10   5     2978.34     3276.14     86.29 o 
 -20  10   5     6912.66     6537.89    128.83 o 
 -18  10   5       76.43       59.69     30.07 o 
 -16  10   5      174.07      255.69     31.56 o 
 -14  10   5      635.96      865.31     39.42 o 
 -12  10   5      260.44      328.10     28.10 o 
 -10  10   5     1120.03     1242.11     43.02 o 
  -8  10   5        4.26       -5.16     17.63 o 
  -6  10   5     1386.33     1206.64     50.93 o 
  -4  10   5     2791.07     2713.83     74.79 o 
  -2  10   5    13197.62    13176.61    203.48 o 
   0  10   5    13225.69    13730.90    211.29 o 
   2  10   5     1962.89     1881.59     56.88 o 
   4  10   5     2364.32     2418.66     64.53 o 
   6  10   5     6232.43     6078.35    113.57 o 
   8  10   5    13758.26    13362.25    206.85 o 
  10  10   5     1047.72      881.43     52.44 o 
  12  10   5     1714.37     1880.02     75.32 o 
  14  10   5     2026.31     2125.72     75.71 o 
  16  10   5      473.45      553.55     47.87 o 
  18  10   5     2625.52     2474.90     84.68 o 
  20  10   5    12078.09    12334.34    326.18 o 
  22  10   5     4393.28     4146.92    116.03 o 
  24  10   5      763.33      758.48     58.88 o 
  26  10   5      977.70      923.73     73.86 o 
  28  10   5     1411.54     1478.32    194.08 o 
  30  10   5      639.06      626.66     66.44 o 
  32  10   5        7.13      -17.04     38.33 o 
  34  10   5      909.68      774.75     89.08 o 
  36  10   5       12.37      -18.12     50.32 o 
 -37  11   5      351.64      408.51     79.21 o 
 -35  11   5      308.25      282.25     77.05 o 
 -33  11   5       70.53       89.73     40.08 o 
 -31  11   5        7.13       89.78     38.07 o 
 -29  11   5      276.84      250.89     43.72 o 
 -27  11   5      441.78      475.17     50.58 o 
 -25  11   5     4841.90     5007.03    138.37 o 
 -23  11   5      159.65      119.88     31.32 o 
 -21  11   5       51.33       78.16     29.80 o 
 -19  11   5      320.33      418.68     40.78 o 
 -17  11   5      596.97      673.69     42.96 o 
 -15  11   5      357.56      414.32     49.82 o 
 -13  11   5      316.35      430.52     35.61 o 
 -11  11   5       15.22       11.84     22.11 o 
  -9  11   5      192.09      186.12     28.46 o 
  -7  11   5      703.13      575.76     38.05 o 
  -5  11   5        9.59       -9.81     22.89 o 
  -3  11   5     6903.29     6955.02    127.72 o 
  -1  11   5     3150.09     3102.03     76.12 o 
   1  11   5        8.68       24.37     22.87 o 
   3  11   5     3074.78     2939.76     74.73 o 
   5  11   5       10.73        0.16     22.64 o 
   7  11   5      279.66      314.87     35.55 o 
   9  11   5    14416.70    14731.75    298.39 o 
  11  11   5    13778.25    14252.69    257.82 o 
  13  11   5      202.87      197.93     37.41 o 
  15  11   5      257.78      251.79     40.66 o 
  17  11   5     3374.12     3348.36    155.75 o 
  19  11   5       89.19       94.00     35.53 o 
  21  11   5       51.67       56.35     33.57 o 
  23  11   5     3346.05     3526.18    120.98 o 
  25  11   5      103.44       66.23     37.92 o 
  27  11   5      323.28      360.95     50.11 o 
  29  11   5        8.60       27.42     41.78 o 
  31  11   5      240.32      129.84     48.93 o 
  33  11   5       10.81      -38.58     38.58 o 
  35  11   5       82.59      124.50     73.55 o 
 -36  12   5      155.80      205.42     68.76 o 
 -34  12   5       13.87       30.27     54.77 o 
 -32  12   5      415.70      555.22     74.55 o 
 -30  12   5        1.68       -1.69     32.79 o 
 -28  12   5      353.44      411.68     49.52 o 
 -26  12   5     3233.64     3430.77    106.56 o 
 -24  12   5      926.30      820.70     58.22 o 
 -22  12   5      109.65       98.03     35.32 o 
 -20  12   5     3589.90     3475.06    100.09 o 
 -18  12   5      400.16      395.28     43.76 o 
 -16  12   5     8923.94     8485.05    172.01 o 
 -14  12   5      848.10      977.12     48.89 o 
 -12  12   5      152.47      183.46     30.62 o 
 -10  12   5     4486.04     4850.35    102.69 o 
  -8  12   5     3702.06     3641.74     85.22 o 
  -6  12   5       55.07       34.55     27.41 o 
  -4  12   5      126.58      143.14     31.44 o 
  -2  12   5     1617.19     1735.81     58.95 o 
   0  12   5      373.92      291.39     33.60 o 
   2  12   5     5892.00     5705.79    114.24 o 
   4  12   5      283.96      248.11     31.91 o 
   6  12   5      594.63      602.30     41.53 o 
   8  12   5     2018.74     1843.14     72.79 o 
  10  12   5     1481.91     1329.31     77.80 o 
  12  12   5     7653.64     7334.00    161.02 o 
  14  12   5        1.24       12.88     37.05 o 
  16  12   5       94.73      107.16     36.05 o 
  18  12   5     2175.71     2066.10     80.57 o 
  20  12   5       25.45      -21.43     30.97 o 
  22  12   5       59.02       47.38     36.09 o 
  24  12   5        7.95       20.24     34.13 o 
  26  12   5        0.69       21.07     53.29 o 
  28  12   5      279.14      247.93     55.00 o 
  30  12   5       26.76      -11.28     40.07 o 
  32  12   5      247.27      282.25     57.37 o 
  34  12   5        0.02      -33.76     50.03 o 
 -35  13   5      115.19      111.56     90.83 o 
 -33  13   5      126.56      117.64     56.19 o 
 -31  13   5       41.11      -16.59     53.31 o 
 -29  13   5       55.02       65.93     50.88 o 
 -27  13   5      367.39      309.39     64.64 o 
 -25  13   5     3152.19     3110.23    152.53 o 
 -23  13   5      178.37      169.89     46.86 o 
 -21  13   5      151.93      184.46     45.12 o 
 -19  13   5     3797.63     3677.07    142.07 o 
 -17  13   5     3357.47     3436.57     99.89 o 
 -15  13   5      181.01      148.35     36.05 o 
 -13  13   5      241.26      207.37     33.17 o 
 -11  13   5     2775.52     2381.09     95.15 o 
  -9  13   5     1339.89     1214.73     66.09 o 
  -7  13   5     1598.18     1495.32     57.71 o 
  -5  13   5     7511.68     7429.93    252.08 o 
  -3  13   5       20.91       21.75     27.29 o 
  -1  13   5     6823.65     6273.22    124.45 o 
   1  13   5     7352.37     7212.25    136.80 o 
   3  13   5      401.09      367.83     37.45 o 
   5  13   5     1138.57     1138.86     52.29 o 
   7  13   5     3768.55     3765.60    105.80 o 
   9  13   5      765.59      678.20     51.70 o 
  11  13   5     1090.86     1026.62     68.40 o 
  13  13   5      807.36      865.29     59.21 o 
  15  13   5       89.37       60.34     34.04 o 
  17  13   5     2037.10     2072.53     82.08 o 
  19  13   5      277.34      300.51     45.24 o 
  21  13   5      323.41      390.41     49.05 o 
  23  13   5     1177.47     1066.75     68.97 o 
  25  13   5     2871.63     2899.42    103.49 o 
  27  13   5        0.10      -20.97     40.21 o 
  29  13   5       65.81       63.96     45.91 o 
  31  13   5       27.73       -3.75     43.23 o 
 -34  14   5       24.14       38.28     55.50 o 
 -32  14   5        4.01       -1.87     47.44 o 
 -30  14   5      495.23      518.63     77.45 o 
 -28  14   5     3922.16     4220.36    173.83 o 
 -26  14   5     1663.97     1626.62    346.04 o 
 -24  14   5     1053.73      921.90     87.71 o 
 -22  14   5       37.47       43.89     46.97 o 
 -20  14   5     4547.71     4698.20    175.57 o 
 -18  14   5     2871.85     3011.23    108.78 o 
 -16  14   5     6525.54     6320.83    166.70 o 
 -14  14   5      973.27      957.44     58.63 o 
 -12  14   5        5.25       14.80     26.14 o 
 -10  14   5      622.81      655.54     44.47 o 
  -8  14   5     3771.87     3460.42     87.37 o 
  -6  14   5       25.49       24.43     26.96 o 
  -4  14   5     3542.72     3487.83     96.96 o 
  -2  14   5      528.81      627.83     48.16 o 
   0  14   5     1214.12      994.94     51.27 o 
   2  14   5        0.04      -19.98     25.98 o 
   4  14   5     2454.36     2575.75     77.70 o 
   6  14   5       70.68      117.05     36.73 o 
   8  14   5       16.19       51.13     32.46 o 
  10  14   5     2521.18     2428.93     87.86 o 
  12  14   5       44.65       42.40     33.53 o 
  14  14   5      582.46      741.83     63.87 o 
  16  14   5       43.77       78.27     36.50 o 
  18  14   5      545.23      694.21     58.85 o 
  20  14   5       14.98       -2.49     33.35 o 
  22  14   5      720.24      753.84     61.09 o 
  24  14   5      875.25      909.61     77.90 o 
  26  14   5      380.13      410.14     61.24 o 
  28  14   5       38.15       69.97     47.48 o 
  30  14   5      652.25      656.07    111.35 o 
 -31  15   5     1567.79     1644.79    166.85 o 
 -29  15   5     1483.62     1865.31    123.14 o 
 -27  15   5     1680.81     1929.12    163.89 o 
 -25  15   5       31.06      -26.43     46.11 o 
 -23  15   5      370.56      443.36    141.18 o 
 -21  15   5      629.65      663.11     79.48 o 
 -19  15   5      603.89      696.93     76.33 o 
 -17  15   5       77.02      112.86     43.27 o 
 -15  15   5      113.37      145.20     43.55 o 
 -13  15   5      113.83      143.75     43.11 o 
 -11  15   5      550.64      544.92     48.48 o 
  -9  15   5     1157.45     1072.09     59.68 o 
  -7  15   5     1281.05     1378.96     78.73 o 
  -5  15   5      678.23      575.10     48.44 o 
  -3  15   5       30.36       43.94     30.28 o 
  -1  15   5      389.65      490.30     45.61 o 
   1  15   5      820.01      882.06     52.37 o 
   3  15   5      259.22      192.68     33.99 o 
   5  15   5     2281.18     2435.91     87.29 o 
   7  15   5     5225.00     5178.34    133.34 o 
   9  15   5     1698.93     1413.52     73.05 o 
  11  15   5       62.41      101.70     44.74 o 
  13  15   5      698.80      767.13     89.77 o 
  15  15   5       24.33       46.96     36.18 o 
  17  15   5      129.20       94.25     38.90 o 
  19  15   5     1049.45      971.47     66.67 o 
  21  15   5      838.12      886.55     84.22 o 
  23  15   5       32.09       61.03     39.40 o 
  25  15   5      132.99      108.15     50.18 o 
  27  15   5      279.14      352.31     62.05 o 
  29  15   5      969.96      906.00    123.96 o 
 -30  16   5      276.76      403.64    124.40 o 
 -28  16   5      376.51      444.43     75.74 o 
 -26  16   5     1155.84      976.81     93.88 o 
 -24  16   5      968.09      951.75     91.93 o 
 -22  16   5       63.66      132.80     54.80 o 
 -20  16   5       30.09       37.66     48.06 o 
 -18  16   5      175.08      319.40    104.65 o 
 -16  16   5     2266.14     2329.68     98.99 o 
 -14  16   5     1770.42     1720.35     88.35 o 
 -12  16   5      922.02      898.20     66.96 o 
 -10  16   5      209.38      223.35     39.63 o 
  -8  16   5     1771.47     1862.39     75.20 o 
  -6  16   5      987.17     1041.39     81.56 o 
  -4  16   5      502.79      555.76     49.02 o 
  -2  16   5     2121.94     2086.96     78.30 o 
   0  16   5      663.72      758.27     54.75 o 
   2  16   5      321.33      266.16     47.58 o 
   4  16   5      326.86      357.24     51.02 o 
   6  16   5     1694.27     1763.60     88.25 o 
   8  16   5     1033.28     1115.73     73.47 o 
  10  16   5      949.96     1091.06     74.72 o 
  12  16   5      633.77      591.71     56.26 o 
  14  16   5       84.81       38.72     36.30 o 
  16  16   5      255.87      322.40     49.31 o 
  18  16   5     1017.21     1166.32     83.93 o 
  20  16   5      748.26      782.52    104.59 o 
  22  16   5      280.87      142.41     44.76 o 
  24  16   5      258.00      178.74     54.52 o 
  26  16   5       72.54        6.47     46.50 o 
 -27  17   5     1740.51     1888.66    149.57 o 
 -25  17   5     1410.69     1330.30    151.05 o 
 -23  17   5        8.44       50.42     53.53 o 
 -21  17   5      443.69      364.83     69.80 o 
 -19  17   5      360.63      468.03     72.19 o 
 -17  17   5      779.32      611.53     79.48 o 
 -15  17   5     1867.11     1962.16     94.12 o 
 -13  17   5     1882.95     1796.00    104.75 o 
 -11  17   5       24.07      -18.25     37.34 o 
  -9  17   5      382.69      475.44     48.93 o 
  -7  17   5      164.74      236.38     42.00 o 
  -5  17   5     1488.97     1434.13    122.12 o 
  -3  17   5     1974.39     1998.27     88.65 o 
  -1  17   5     1831.78     1829.85     76.35 o 
   1  17   5        4.04       32.43     36.97 o 
   3  17   5     1623.88     1576.36    125.82 o 
   5  17   5      627.88      656.71     62.23 o 
   7  17   5      682.21      891.48     92.38 o 
   9  17   5      875.24      908.07     95.59 o 
  11  17   5     1519.79     1465.75     86.75 o 
  13  17   5      330.30      277.97     51.43 o 
  15  17   5      583.72      797.78    104.96 o 
  17  17   5      109.24       87.03     43.84 o 
  19  17   5       38.11       14.77     41.11 o 
  21  17   5      330.01      397.25     60.27 o 
  23  17   5      424.12      308.56     68.37 o 
 -24  18   5      361.03      280.07     67.61 o 
 -22  18   5       15.13      -44.38     44.38 o 
 -20  18   5     1299.04     1212.34    107.61 o 
 -18  18   5     1422.60     1114.82    103.17 o 
 -16  18   5     1330.87     1603.32    158.95 o 
 -14  18   5     1658.59     1699.81    182.15 o 
 -12  18   5      390.13      453.55     76.65 o 
 -10  18   5        0.09       13.56     39.06 o 
  -8  18   5      714.48      517.46     61.56 o 
  -6  18   5     2800.69     2756.08     94.30 o 
  -4  18   5     3260.74     3673.48    109.10 o 
  -2  18   5     1506.96     1442.20    103.74 o 
   0  18   5      130.47      157.65     45.13 o 
   2  18   5      164.91       51.87     39.88 o 
   4  18   5     1640.82     1552.90    131.96 o 
   6  18   5     2686.61     2875.19    198.90 o 
   8  18   5     2067.98     2091.40     97.34 o 
  10  18   5     2848.06     2945.95    141.36 o 
  12  18   5      584.73      613.94     64.16 o 
  14  18   5      240.54      192.55     58.42 o 
  16  18   5      643.42      624.71     66.47 o 
  18  18   5     1689.13     1381.91     87.00 o 
  20  18   5      866.08     1139.72    104.62 o 
  22  18   5      915.88      660.48    117.48 o 
 -21  19   5      177.42      186.12     60.25 o 
 -19  19   5      143.36      129.37     57.76 o 
 -17  19   5     1124.82     1128.62    101.22 o 
 -15  19   5     1051.30      898.41    125.38 o 
 -13  19   5       10.47      -32.28     48.03 o 
 -11  19   5      100.44      125.49     46.48 o 
  -9  19   5      791.13      727.66     68.00 o 
  -7  19   5     4797.54     5049.18    134.07 o 
  -5  19   5     1981.25     2092.80     84.46 o 
  -3  19   5     2091.54     2371.61     90.38 o 
  -1  19   5      205.30      220.55     49.50 o 
   1  19   5      254.74      287.04     52.21 o 
   3  19   5      527.92      284.74     51.96 o 
   5  19   5     2520.58     2610.24    146.63 o 
   7  19   5     1812.73     1785.94    113.80 o 
   9  19   5     1109.55     1226.76    142.28 o 
  11  19   5      735.32      841.42    128.98 o 
  13  19   5       14.87      -19.24     39.38 o 
  15  19   5      185.72      191.67     50.21 o 
  17  19   5     1109.39     1004.05     97.41 o 
 -16  20   5      618.00      477.02     77.25 o 
 -14  20   5     2073.06     2474.09    192.52 o 
 -12  20   5      519.50      537.65     84.41 o 
 -10  20   5       92.48       60.53     46.98 o 
  -8  20   5       32.48       -1.59     42.17 o 
  -6  20   5      407.71      452.47     60.98 o 
  -4  20   5      357.90      301.70     53.01 o 
  -2  20   5     2186.13     2226.65    123.79 o 
   0  20   5     1808.42     2087.94    124.12 o 
   2  20   5       43.13       20.28     40.11 o 
   4  20   5      218.28      218.56     51.84 o 
   6  20   5     1091.75     1134.98     81.57 o 
   8  20   5      957.82      930.44     76.52 o 
  10  20   5      670.12      667.47     67.82 o 
  12  20   5     1304.08     1401.23    110.94 o 
  14  20   5       47.44       86.89     54.10 o 
 -11  21   5      852.06      611.12    127.36 o 
  -9  21   5       25.54       19.30     45.33 o 
  -7  21   5       62.73       65.09     46.25 o 
  -5  21   5       57.38       47.80     53.84 o 
  -3  21   5     2427.91     2654.54    170.28 o 
  -1  21   5      372.43      438.14     60.90 o 
   1  21   5     1248.98     1090.42     80.46 o 
   3  21   5        5.82      -16.09     41.73 o 
   5  21   5      801.16      852.91    173.81 o 
   7  21   5      221.09      214.57     52.58 o 
 -44   0   6       26.57      -10.86     73.06 o 
 -42   0   6     3136.35     2854.19    214.24 o 
 -40   0   6       22.28       23.69     70.10 o 
 -38   0   6      289.86      315.93     95.77 o 
 -36   0   6      225.97      196.61     61.94 o 
 -34   0   6    25536.43    24365.70   1527.31 o 
 -32   0   6     3530.62     3364.15    239.41 o 
 -30   0   6     3392.53     3740.02    165.86 o 
 -28   0   6      287.49      240.47     54.64 o 
 -26   0   6    12246.12    12294.18    323.08 o 
 -24   0   6      349.58      325.10     52.54 o 
 -22   0   6    10489.50    10351.06    274.46 o 
 -20   0   6     2135.96     1846.79    109.74 o 
 -18   0   6     8930.81    10542.30    248.12 o 
 -16   0   6    22128.99    23293.72    409.16 o 
 -14   0   6    27493.93    28236.31    614.64 o 
 -12   0   6     2217.58     1293.86     48.74 o 
  -6   0   6     6049.78     7892.84    152.53 o 
  -4   0   6     9317.99     9511.73    333.20 o 
  -2   0   6    16113.95    15205.02    272.78 o 
   0   0   6     6243.11     6804.71    137.95 o 
   2   0   6     2010.05     1737.22     54.69 o 
   4   0   6     7136.65     7137.94    186.02 o 
   6   0   6     9497.84     9412.64    239.21 o 
   8   0   6    15596.76    15727.96    287.42 o 
  10   0   6    41008.90    42765.66    971.47 o 
  14   0   6     4545.79     3796.73     96.10 o 
  16   0   6    19387.12    19585.45    541.49 o 
  18   0   6     5755.17     5200.92    126.09 o 
  20   0   6       99.36      153.29     45.72 o 
  22   0   6    20159.12    19030.85    460.81 o 
  24   0   6    22328.09    22677.03    627.41 o 
  26   0   6      135.85      192.43     52.29 o 
  28   0   6     1951.19     1965.42    161.91 o 
  30   0   6      926.67     1039.79     90.24 o 
  32   0   6        4.28        4.47     43.43 o 
  34   0   6      209.25      113.36     53.40 o 
  36   0   6      738.27      587.46     79.93 o 
  38   0   6       23.78      -36.65     45.69 o 
  40   0   6       50.73      134.27     91.82 o 
 -43   1   6     1906.78     2144.47    134.38 o 
 -41   1   6      990.04     1182.79    147.10 o 
 -39   1   6      131.04       94.38     55.14 o 
 -37   1   6     2063.47     1946.19     95.83 o 
 -35   1   6     5371.39     5397.11    160.51 o 
 -33   1   6     8768.40     7832.48    174.98 o 
 -31   1   6     5981.21     5904.54    143.08 o 
 -29   1   6     1482.13     1690.10     70.81 o 
 -27   1   6     2912.78     3042.70     92.47 o 
 -25   1   6     4016.47     3652.21     99.09 o 
 -23   1   6     4827.92     4674.03     94.69 o 
 -21   1   6     8678.34     9006.56    229.37 o 
 -19   1   6    28972.71    27936.83    502.39 o 
 -17   1   6       81.64       72.65     13.20 o 
 -15   1   6     1610.89     2136.34     57.84 o 
 -13   1   6    38445.82    39546.92    679.43 o 
 -11   1   6    20638.89    18641.43    351.15 o 
  -9   1   6     2115.55     2363.17     56.24 o 
  -7   1   6     1842.28     1442.33     44.80 o 
  -5   1   6    19160.49    20143.77    269.64 o 
  -3   1   6    27592.67    27772.32    404.16 o 
  -1   1   6      177.56      144.96     17.26 o 
   1   1   6    48715.59    48073.54    995.82 o 
   3   1   6    21546.79    21529.77    266.51 o 
   5   1   6    42785.70    45260.34   1367.37 o 
   7   1   6    17928.25    18287.83    231.08 o 
   9   1   6     3473.83     4089.30     72.78 o 
  11   1   6     6871.47     6665.67     99.93 o 
  13   1   6    42300.04    41442.71    628.09 o 
  15   1   6     2971.42     2728.00     65.97 o 
  17   1   6     6965.69     6901.52    152.68 o 
  19   1   6     3437.12     3184.99     92.50 o 
  21   1   6     5095.75     4790.40    116.87 o 
  23   1   6      824.72      757.41     69.68 o 
  25   1   6     3468.24     3393.71     98.94 o 
  27   1   6      907.79      792.00     54.03 o 
  29   1   6     1522.77     1764.67     76.47 o 
  31   1   6     1495.51     1416.97     86.28 o 
  33   1   6      921.06      954.10     79.97 o 
  35   1   6      440.19      502.53     51.69 o 
  37   1   6     1293.83     1295.31     98.61 o 
  39   1   6      842.50     1279.79    110.42 o 
 -44   2   6     3977.85     4319.30    269.52 o 
 -42   2   6     2464.70     2734.93    149.03 o 
 -40   2   6      538.53      638.40     87.51 o 
 -38   2   6       18.89       12.63     39.45 o 
 -36   2   6     5531.75     5784.95    203.98 o 
 -34   2   6     4342.95     4532.56    125.00 o 
 -32   2   6     4368.90     4102.36    115.45 o 
 -30   2   6     6245.96     5786.40    203.35 o 
 -28   2   6      925.13      950.06     58.21 o 
 -26   2   6     3506.73     3279.06     94.70 o 
 -24   2   6     9850.77     9484.98    160.17 o 
 -22   2   6    31020.95    31007.11    456.22 o 
 -20   2   6    24479.65    24431.02    380.42 o 
 -18   2   6     1079.15      885.89     37.64 o 
 -16   2   6     9450.48     9574.94    151.95 o 
 -14   2   6    17576.68    19432.92    273.50 o 
 -12   2   6    21854.85    20204.55    280.53 o 
 -10   2   6     1021.40      564.16     28.46 o 
  -8   2   6     6999.77     7044.91     98.76 o 
  -6   2   6     2330.84     3146.95     53.71 o 
  -4   2   6     1318.75     1321.57     34.42 o 
  -2   2   6    14515.47    13770.82    192.86 o 
   0   2   6     5397.95     5101.72     78.03 o 
   2   2   6     1798.62     2249.24     44.70 o 
   4   2   6       70.30       94.60     15.79 o 
   6   2   6      565.75      785.27     33.48 o 
   8   2   6      395.31      413.55     21.01 o 
  10   2   6     3202.23     4296.15     70.69 o 
  12   2   6     4357.82     4267.31     71.25 o 
  14   2   6    20526.68    20891.03    274.47 o 
  16   2   6     3398.57     3119.18     73.20 o 
  18   2   6    13343.74    13358.96    209.58 o 
  20   2   6     4465.57     4124.06    101.67 o 
  22   2   6     2701.35     2258.59     78.12 o 
  24   2   6     7088.97     6995.78    217.88 o 
  26   2   6     4524.49     4337.09    114.86 o 
  28   2   6     6449.05     6287.58    147.50 o 
  30   2   6     1917.86     1931.30     78.70 o 
  32   2   6      812.77      720.25     85.93 o 
  34   2   6      671.44      639.02     57.20 o 
  36   2   6      643.77      634.26     57.73 o 
  38   2   6      885.61      892.05    129.05 o 
  40   2   6     1806.14     2430.12    115.45 o 
 -43   3   6      326.05      327.95     86.88 o 
 -41   3   6      427.09      475.17     81.27 o 
 -39   3   6      904.77      825.83     73.71 o 
 -37   3   6     2004.79     2193.59    102.65 o 
 -35   3   6     2034.74     1940.30     95.55 o 
 -33   3   6     1122.28     1339.13     72.34 o 
 -31   3   6     1343.75     1475.59     72.17 o 
 -29   3   6      171.73      221.81     39.25 o 
 -27   3   6       30.28       38.81     30.08 o 
 -25   3   6     3333.07     3471.74     98.48 o 
 -23   3   6    19056.58    18775.41    364.85 o 
 -21   3   6     4287.98     3785.28     83.10 o 
 -19   3   6     2392.58     2355.52     84.22 o 
 -17   3   6     1282.00     1253.13     44.39 o 
 -15   3   6     1203.15     1355.66     44.06 o 
 -13   3   6      409.62      671.85     32.63 o 
 -11   3   6    15956.57    14793.54    213.67 o 
  -9   3   6    18055.29    18712.64    234.40 o 
  -7   3   6    14286.34    13404.47    172.80 o 
  -5   3   6       12.16       55.31     14.59 o 
  -3   3   6    19160.11    22784.80    280.05 o 
  -1   3   6    23988.92    24720.20    330.49 o 
   1   3   6    25466.84    23951.00    321.27 o 
   3   3   6     4096.33     4604.25     72.53 o 
   5   3   6    31271.22    31695.54    608.62 o 
   9   3   6      223.45      191.87     23.17 o 
  11   3   6    25575.54    27758.12    382.05 o 
  13   3   6     8593.74     8486.66    142.07 o 
  15   3   6    29552.87    31228.84    483.16 o 
  17   3   6     8082.96     8370.43    145.25 o 
  19   3   6     4903.61     4986.21    102.75 o 
  21   3   6      110.27      143.86     28.93 o 
  23   3   6    22968.26    21943.98    609.22 o 
  25   3   6     3527.19     3238.81     96.95 o 
  27   3   6     3481.80     3261.57     99.38 o 
  29   3   6     1396.07     1284.39    162.88 o 
  31   3   6      108.60       76.80     34.30 o 
  33   3   6      493.78      515.57     52.94 o 
  35   3   6      576.16      609.07     57.13 o 
  37   3   6      220.22      267.69     46.86 o 
  39   3   6      442.74      498.17     66.35 o 
 -42   4   6       27.91       29.59     69.11 o 
 -40   4   6      206.31      232.24     53.58 o 
 -38   4   6      333.70      349.51     58.55 o 
 -36   4   6     1676.60     1806.60     98.78 o 
 -34   4   6     4398.62     4059.95    170.41 o 
 -32   4   6     1324.72     1319.28     69.92 o 
 -30   4   6      822.88      928.05     71.96 o 
 -28   4   6     1518.93     1536.29     90.91 o 
 -26   4   6     5793.68     5945.33    119.50 o 
 -24   4   6    12086.42    11873.58    237.51 o 
 -22   4   6     6087.41     6152.90    117.47 o 
 -20   4   6       29.65       27.83     20.69 o 
 -18   4   6      245.53      213.72     28.28 o 
 -16   4   6     7080.86     7911.21    141.30 o 
 -14   4   6    14973.06    15743.53    312.52 o 
 -12   4   6    17253.31    18109.17    230.67 o 
 -10   4   6     2617.64     2518.30     48.49 o 
  -8   4   6      559.62      514.74     22.72 o 
  -6   4   6     1130.14      816.17     31.27 o 
  -4   4   6      175.62      143.17     16.69 o 
  -2   4   6     1040.62     1022.71     32.44 o 
   0   4   6    63384.18    63356.97   1799.79 o 
   2   4   6    13566.35    15408.09    197.33 o 
   4   4   6    12989.18    13151.06    172.06 o 
   6   4   6     2965.65     2482.57     47.92 o 
   8   4   6     3867.56     4183.29    107.49 o 
  10   4   6      341.25      348.46     28.20 o 
  12   4   6      194.33      221.61     26.06 o 
  14   4   6      163.34      225.28     29.74 o 
  16   4   6     8921.24     9174.28    155.60 o 
  18   4   6    16053.60    15938.52    244.02 o 
  20   4   6     4614.56     4477.22     98.59 o 
  22   4   6       78.48       81.45     28.69 o 
  24   4   6    11990.11    12002.35    203.27 o 
  26   4   6     1838.91     1948.08     90.62 o 
  28   4   6      293.78      301.47     42.88 o 
  30   4   6     1566.35     1529.93     74.00 o 
  32   4   6       36.94       13.39     32.31 o 
  34   4   6        3.62       36.94     34.10 o 
  36   4   6      484.38      469.69     65.26 o 
  38   4   6      418.97      278.09     68.11 o 
 -43   5   6      669.23      739.96     96.22 o 
 -41   5   6       91.76       21.41     43.83 o 
 -39   5   6      267.49      262.32     55.27 o 
 -37   5   6       84.82       43.87     40.83 o 
 -35   5   6       24.01      -30.53     35.85 o 
 -33   5   6      403.55      383.92     54.77 o 
 -31   5   6     1157.44      995.60     62.84 o 
 -29   5   6      402.12      455.98     46.70 o 
 -27   5   6     2390.32     2174.06     68.47 o 
 -25   5   6     4950.59     4946.21    105.73 o 
 -23   5   6     1224.72     1248.04     66.13 o 
 -21   5   6       74.24       12.96     21.61 o 
 -19   5   6       91.67       59.40     22.61 o 
 -17   5   6      135.39      178.85     26.05 o 
 -15   5   6      208.99      227.43     19.45 o 
 -13   5   6     7446.63     6997.44    106.65 o 
 -11   5   6    22737.28    22883.78    286.01 o 
  -9   5   6     9649.94    11377.98    153.85 o 
  -7   5   6      956.33     1505.33     39.74 o 
  -3   5   6    13336.29    13619.65    178.26 o 
  -1   5   6     2373.59     3750.07     63.22 o 
   1   5   6     4349.77     4085.93     67.06 o 
   3   5   6       89.84       54.96     15.14 o 
   5   5   6     9470.94    11159.12    186.32 o 
   7   5   6     2229.60     2353.47     47.38 o 
   9   5   6     3148.48     3345.75     72.78 o 
  11   5   6     6465.16     6919.05    155.52 o 
  13   5   6      183.32       84.01     22.97 o 
  15   5   6     5487.32     5228.47    103.99 o 
  17   5   6       54.78       42.33     23.71 o 
  19   5   6       64.10       73.92     26.43 o 
  21   5   6     2009.43     1922.35     63.85 o 
  23   5   6       34.20       18.47     25.36 o 
  25   5   6      638.94      658.94     49.90 o 
  27   5   6     4929.76     4569.26    163.30 o 
  29   5   6       53.68       58.05     33.56 o 
  31   5   6       61.52       94.34     35.70 o 
  33   5   6        3.74        2.43     32.35 o 
  35   5   6      388.10      479.56     53.35 o 
  37   5   6       85.09       90.08     45.73 o 
  39   5   6      128.91      138.96     58.03 o 
 -42   6   6      677.70      641.60     73.53 o 
 -40   6   6      103.91      176.44     64.62 o 
 -38   6   6        2.56       10.87     40.65 o 
 -36   6   6      218.46      262.40     54.03 o 
 -34   6   6       19.91      -24.09     36.85 o 
 -32   6   6      418.83      464.92     59.21 o 
 -30   6   6      294.21      202.00     39.33 o 
 -28   6   6     1422.05     1287.00     89.21 o 
 -26   6   6      875.71      808.38     47.10 o 
 -24   6   6      765.05      791.82     45.10 o 
 -22   6   6     2194.43     2204.63     83.62 o 
 -20   6   6      186.46      285.33     31.20 o 
 -18   6   6     1168.98     1127.93     47.64 o 
 -16   6   6     2274.92     2306.65     68.46 o 
 -14   6   6     3739.52     3245.84     63.02 o 
 -12   6   6     7940.17     9253.64    133.11 o 
 -10   6   6       26.26       44.07     15.32 o 
  -8   6   6     2264.49     2775.62     54.87 o 
  -6   6   6     3215.04     2913.02     59.36 o 
  -4   6   6    32509.09    36746.35    488.27 o 
  -2   6   6      778.72      901.02     28.14 o 
   0   6   6      152.80      347.07     26.28 o 
   2   6   6    26571.02    30449.58    408.68 o 
   4   6   6      632.64      596.05     23.91 o 
   6   6   6      546.31      594.39     25.98 o 
   8   6   6      546.84      869.56     29.14 o 
  10   6   6     4305.79     4517.08     89.69 o 
  12   6   6       19.30       -3.87     19.62 o 
  14   6   6    12468.23    12746.88    201.14 o 
  16   6   6     3988.26     3451.22     82.12 o 
  18   6   6     5578.48     5391.12    110.84 o 
  20   6   6     5474.29     5282.14    111.69 o 
  22   6   6     1639.33     1723.07     63.33 o 
  24   6   6      183.96      252.93     39.51 o 
  26   6   6      527.97      529.15     43.60 o 
  28   6   6      274.27      325.26     46.44 o 
  30   6   6      184.44      244.32     50.50 o 
  32   6   6       42.13       43.63     40.33 o 
  34   6   6       95.92      126.58     44.62 o 
  36   6   6        0.21       50.87     52.84 o 
  38   6   6        2.45       21.52     51.93 o 
 -41   7   6      529.95      554.20     68.34 o 
 -39   7   6        0.25      -10.58     41.46 o 
 -37   7   6       60.54       25.07     41.99 o 
 -35   7   6      125.31      122.39     47.40 o 
 -33   7   6      171.92      150.40     61.98 o 
 -31   7   6     3725.95     3464.91    124.09 o 
 -29   7   6       78.40       91.61     34.54 o 
 -27   7   6     1099.68     1213.57     57.06 o 
 -25   7   6        2.46      -11.62     23.39 o 
 -23   7   6      245.14      189.91     30.58 o 
 -21   7   6     2094.93     2091.79     63.55 o 
 -19   7   6     1284.11     1271.20     50.09 o 
 -17   7   6     1032.16     1045.82     46.07 o 
 -15   7   6     1247.97     1293.91     40.44 o 
 -13   7   6       34.72       71.10     18.28 o 
 -11   7   6       40.52       57.23     18.18 o 
  -9   7   6     3172.36     3164.86     61.47 o 
  -7   7   6     3235.97     4092.95     90.36 o 
  -5   7   6     1171.52     1424.94     40.19 o 
  -3   7   6       41.52       38.64     14.32 o 
  -1   7   6     1444.18     1655.49     48.35 o 
   1   7   6     3484.47     3933.57     79.02 o 
   3   7   6     3489.36     3637.86     75.22 o 
   5   7   6     8342.80     8799.79    141.72 o 
   7   7   6      578.01      682.20     27.27 o 
   9   7   6       86.72       62.78     16.01 o 
  11   7   6      254.93      303.51     28.79 o 
  13   7   6     5158.41     5371.93    106.25 o 
  15   7   6      673.81      642.83     39.70 o 
  17   7   6     8269.30     8357.06    150.41 o 
  19   7   6      778.53      795.59     55.47 o 
  21   7   6     1094.88     1055.34     53.19 o 
  23   7   6      305.56      338.22     38.90 o 
  25   7   6      157.14      113.98     36.65 o 
  27   7   6      654.48      745.02     56.71 o 
  29   7   6     1085.80     1062.96     77.54 o 
  31   7   6       26.04       39.57     41.24 o 
  33   7   6      145.40      185.77     49.84 o 
  35   7   6       57.72       86.85     55.75 o 
  37   7   6      280.75      215.03     75.03 o 
 -40   8   6        0.10      -46.19     46.19 o 
 -38   8   6        0.97      -21.62     40.95 o 
 -36   8   6       64.26       46.45     43.27 o 
 -34   8   6      711.08      667.22     68.39 o 
 -32   8   6      207.35      283.99     53.11 o 
 -30   8   6     3211.88     3221.38    101.81 o 
 -28   8   6     4302.48     4064.96    112.78 o 
 -26   8   6     3219.82     3317.00     88.00 o 
 -24   8   6      533.08      558.69     44.32 o 
 -22   8   6     2110.02     2000.92     64.59 o 
 -20   8   6     3282.56     3095.81     78.72 o 
 -18   8   6     3892.96     3894.87     88.77 o 
 -16   8   6       77.80       61.97     23.46 o 
 -14   8   6      381.82      359.25     26.99 o 
 -12   8   6      184.78      196.64     24.02 o 
 -10   8   6     5563.82     5175.69     88.55 o 
  -8   8   6     6777.31     6788.85    106.26 o 
  -6   8   6      502.50      538.41     28.89 o 
  -4   8   6      164.82      352.75     22.60 o 
  -2   8   6      797.50      694.65     38.96 o 
   0   8   6      388.45      460.96     30.98 o 
   2   8   6     1543.07     1279.58     45.26 o 
   4   8   6     3759.70     3369.79     73.60 o 
   6   8   6    10028.95    10011.33    168.39 o 
   8   8   6     3350.50     3235.36     71.50 o 
  10   8   6     1117.47     1217.79     74.95 o 
  12   8   6     2552.32     2380.25    140.65 o 
  14   8   6     8740.37     8700.39    174.15 o 
  16   8   6     8112.97     7917.77    164.71 o 
  18   8   6        5.45       15.31     29.28 o 
  20   8   6       94.99       67.68     31.76 o 
  22   8   6     2172.36     2331.53     84.19 o 
  24   8   6     2165.71     2155.81     81.53 o 
  26   8   6       19.86       38.80     39.33 o 
  28   8   6     1290.03     1566.78     78.68 o 
  30   8   6       36.51       49.09     41.93 o 
  32   8   6      242.14      214.04     53.20 o 
  34   8   6      196.62      166.53     60.14 o 
  36   8   6      871.46      619.36    241.39 o 
 -39   9   6      243.66      213.96     66.62 o 
 -37   9   6      281.25      326.63     61.63 o 
 -35   9   6      916.27      994.78     98.57 o 
 -33   9   6     4459.44     4598.48    152.20 o 
 -31   9   6     3393.80     3907.85    134.99 o 
 -29   9   6     2155.42     2132.04     82.92 o 
 -27   9   6     4470.87     4200.67    185.11 o 
 -25   9   6     1122.19     1117.45     69.71 o 
 -23   9   6     2865.07     2854.78     79.18 o 
 -21   9   6     7544.31     7400.35    140.41 o 
 -19   9   6    16528.65    16840.27    259.44 o 
 -17   9   6       21.93       18.61     26.13 o 
 -15   9   6       38.91       54.30     23.80 o 
 -13   9   6     4144.38     3971.49     86.10 o 
 -11   9   6    10853.88    11068.13    169.69 o 
  -9   9   6     5216.71     5492.47     93.61 o 
  -7   9   6     9948.03     9106.59    145.72 o 
  -5   9   6      526.08      404.13     33.86 o 
  -3   9   6     4062.09     3922.57     83.80 o 
  -1   9   6     8636.65     8481.13    142.90 o 
   1   9   6    14107.33    14092.34    213.68 o 
   3   9   6     2150.17     1894.03    101.24 o 
   5   9   6     1496.78     1484.21     66.28 o 
   7   9   6     1543.12     1503.73     65.25 o 
   9   9   6      698.69      778.31     49.28 o 
  11   9   6     1052.55     1153.51     60.28 o 
  13   9   6     1025.86     1240.64     61.75 o 
  15   9   6      189.51      218.54     37.18 o 
  17   9   6     2337.30     2333.38     82.28 o 
  19   9   6     1667.60     1489.43     69.42 o 
  21   9   6       17.12       43.64     32.36 o 
  23   9   6      818.48      937.71    114.71 o 
  25   9   6     4899.95     4847.30    162.68 o 
  27   9   6     1284.06     1275.59    135.80 o 
  29   9   6      574.78      615.63     63.70 o 
  31   9   6     1024.43     1030.88     90.56 o 
  33   9   6      914.32      800.70    147.10 o 
  35   9   6      388.36      410.55     74.96 o 
 -38  10   6        4.76      -38.35     45.65 o 
 -36  10   6       12.06      -15.85     41.33 o 
 -34  10   6      444.42      605.17     70.27 o 
 -32  10   6     1456.38     1406.84    216.18 o 
 -30  10   6      487.11      466.13     51.23 o 
 -28  10   6      111.17       36.17     32.61 o 
 -26  10   6     4997.72     5050.02    129.85 o 
 -24  10   6     2453.58     2384.54     90.63 o 
 -22  10   6     4433.59     4493.49    103.38 o 
 -20  10   6    14300.30    15262.25    242.44 o 
 -18  10   6      315.64      449.90     38.44 o 
 -16  10   6     7022.11     6634.43    127.16 o 
 -14  10   6      119.27      140.44     28.07 o 
 -12  10   6    11390.63    11173.34    164.74 o 
 -10  10   6     5641.24     5400.83    105.07 o 
  -8  10   6    12824.01    11936.86    188.24 o 
  -6  10   6     5765.45     5686.76    143.81 o 
  -4  10   6     2324.43     2381.67     71.11 o 
  -2  10   6     3706.03     3258.73     77.02 o 
   0  10   6    12685.97    12080.42    191.02 o 
   2  10   6    16303.84    16090.13    241.61 o 
   4  10   6    17764.99    17152.39    255.20 o 
   6  10   6     2216.31     2063.04     59.80 o 
   8  10   6     3268.45     3337.08     93.44 o 
  10  10   6     9133.98     8887.10    177.75 o 
  12  10   6    13934.19    13469.84    245.84 o 
  14  10   6    14101.79    13152.27    242.89 o 
  16  10   6     8232.75     8129.09    172.14 o 
  18  10   6     5310.52     5245.70    130.79 o 
  20  10   6      130.30      169.29     37.72 o 
  22  10   6      429.94      433.88     48.86 o 
  24  10   6     1229.44     1427.88    128.53 o 
  26  10   6     6275.18     6227.04    273.27 o 
  28  10   6      676.89      772.63     61.80 o 
  30  10   6       22.62        1.63     35.24 o 
  32  10   6      418.14      211.76     63.80 o 
  34  10   6      555.06      674.84    128.84 o 
 -37  11   6      208.15      207.35     56.86 o 
 -35  11   6     1293.20     1076.76     83.75 o 
 -33  11   6     1086.00     1194.89     86.92 o 
 -31  11   6     1083.03     1057.15     68.90 o 
 -29  11   6     1990.57     1695.14    106.45 o 
 -27  11   6       54.11      150.85     38.52 o 
 -25  11   6      376.71      333.74     49.32 o 
 -23  11   6      267.17      340.96     49.23 o 
 -21  11   6     4907.17     5098.28    134.07 o 
 -19  11   6       55.24       31.27     26.83 o 
 -17  11   6    10159.34     9839.67    192.36 o 
 -15  11   6     2563.79     2539.79     80.78 o 
 -13  11   6      797.64      694.16     41.62 o 
 -11  11   6      668.69      702.61     40.72 o 
  -9  11   6    23891.61    23126.14    331.27 o 
  -7  11   6     9050.86     8602.20    231.28 o 
  -5  11   6     8504.88     8240.92    159.03 o 
  -3  11   6     1400.64     1542.71     70.06 o 
  -1  11   6     8948.33     8749.37    152.10 o 
   1  11   6    13748.29    13581.63    213.47 o 
   3  11   6    35127.02    35329.66    484.22 o 
   5  11   6    30291.28    29552.75    413.52 o 
   7  11   6     7992.69     8067.03    166.63 o 
   9  11   6      993.82      759.01     66.83 o 
  11  11   6     3348.86     3106.41    103.31 o 
  13  11   6     8385.60     7940.73    169.23 o 
  15  11   6    13699.39    13855.43    280.44 o 
  17  11   6      381.63      359.54     44.29 o 
  19  11   6      376.65      449.52     48.79 o 
  21  11   6       91.98      118.27     37.03 o 
  23  11   6     1985.37     2002.38    104.74 o 
  25  11   6      663.98      610.45     56.63 o 
  27  11   6     2612.40     2594.41     97.11 o 
  29  11   6       17.84       23.17     35.93 o 
  31  11   6      137.95      118.08     47.26 o 
  33  11   6       45.95       49.64     53.14 o 
 -36  12   6      323.10      499.56    118.47 o 
 -34  12   6      382.79      216.21     91.82 o 
 -32  12   6       35.37       46.85     42.69 o 
 -30  12   6      898.74      727.22     67.39 o 
 -28  12   6      156.23      159.59     47.61 o 
 -26  12   6      422.74      484.53     64.04 o 
 -24  12   6     1425.59     1489.56     85.48 o 
 -22  12   6     8686.71     8939.32    185.25 o 
 -20  12   6     3505.82     3548.07    105.45 o 
 -18  12   6     5789.76     5785.36    135.30 o 
 -16  12   6       61.76       87.82     31.39 o 
 -14  12   6     1878.11     1939.14     72.38 o 
 -12  12   6     3870.18     3939.66     91.43 o 
 -10  12   6     3301.72     3172.42     79.82 o 
  -8  12   6     5367.10     5124.95    106.35 o 
  -6  12   6     5849.17     5218.51    142.78 o 
  -4  12   6     6575.07     6541.12    137.64 o 
  -2  12   6     2872.37     3046.87     79.01 o 
   0  12   6    12847.29    12595.32    204.15 o 
   2  12   6     2632.03     2611.69     73.01 o 
   4  12   6     3497.00     3213.06     82.22 o 
   6  12   6     6823.99     7278.72    158.31 o 
   8  12   6       38.81       25.01     29.86 o 
  10  12   6      132.57      188.82     50.52 o 
  12  12   6     5093.19     4946.42    125.36 o 
  14  12   6     4042.28     3953.28    111.10 o 
  16  12   6     2583.20     2801.06     93.71 o 
  18  12   6     2481.12     2521.87    101.46 o 
  20  12   6       26.05       57.50     34.88 o 
  22  12   6      444.98      438.42     54.13 o 
  24  12   6     4888.02     4938.58    136.19 o 
  26  12   6     1617.64     1634.54     88.03 o 
  28  12   6      783.98      727.20     62.29 o 
  30  12   6     1808.19     1824.08    293.81 o 
  32  12   6       33.63       74.18     46.80 o 
 -35  13   6      172.02      167.84     92.80 o 
 -33  13   6      572.48      835.23    135.26 o 
 -31  13   6      885.11      748.63     84.82 o 
 -29  13   6      380.25      356.81     67.60 o 
 -27  13   6        0.30      -40.17     40.17 o 
 -25  13   6     3247.40     3354.26    143.23 o 
 -23  13   6     1875.63     1837.44     91.72 o 
 -21  13   6      623.43      753.39     91.80 o 
 -19  13   6     3320.12     3416.71    120.34 o 
 -17  13   6     1033.99     1195.92     63.71 o 
 -15  13   6     1704.30     1756.01     70.50 o 
 -13  13   6     1112.94      947.32     56.41 o 
 -11  13   6    13826.17    13469.54    243.53 o 
  -9  13   6     3460.54     3149.73     81.37 o 
  -7  13   6    15988.90    16228.38    282.71 o 
  -5  13   6    12420.67    12273.15    388.88 o 
  -3  13   6      119.94      119.70     32.40 o 
  -1  13   6     1697.09     1283.27     55.72 o 
   1  13   6    19684.48    20318.49    304.74 o 
   3  13   6     5874.16     5767.69    118.82 o 
   5  13   6      647.58      833.20     56.85 o 
   7  13   6     1394.70     1521.91     89.92 o 
   9  13   6        0.68      -28.33     28.33 o 
  11  13   6      219.10      280.54     41.73 o 
  13  13   6     4906.06     5036.86    130.24 o 
  15  13   6     3896.87     3991.56    114.46 o 
  17  13   6      936.12      917.22     61.76 o 
  19  13   6      661.19      921.25     64.16 o 
  21  13   6      478.56      393.73     64.41 o 
  23  13   6      739.78      595.36     66.74 o 
  25  13   6     2519.77     2380.82     94.23 o 
  27  13   6     4299.03     4605.48    134.92 o 
  29  13   6     1254.90     1462.10    206.88 o 
  31  13   6      338.30      339.21     58.52 o 
 -32  14   6      548.76      751.84     87.43 o 
 -30  14   6      308.69      241.86     63.04 o 
 -28  14   6        2.64        7.49     47.92 o 
 -26  14   6     1226.66      996.58    196.47 o 
 -24  14   6     2672.01     2558.50    260.64 o 
 -22  14   6     1496.62     1318.75     96.97 o 
 -20  14   6       45.69       38.82     38.42 o 
 -18  14   6       25.79       -9.42     29.81 o 
 -16  14   6        1.81       23.54     30.37 o 
 -14  14   6       38.65       35.99     31.35 o 
 -12  14   6     1067.56     1203.90     66.26 o 
 -10  14   6     8827.42     8737.29    160.06 o 
  -8  14   6     7514.04     7677.41    166.27 o 
  -6  14   6     8112.03     7898.26    163.51 o 
  -4  14   6     2920.15     2911.23    133.09 o 
  -2  14   6     3664.10     3422.54     95.93 o 
   0  14   6      881.68     1220.16     90.03 o 
   2  14   6     7189.38     7166.93    140.21 o 
   4  14   6    10012.74    10325.69    207.66 o 
   6  14   6       20.14      -15.40     30.39 o 
   8  14   6     1230.05     1108.28    132.24 o 
  10  14   6     1891.52     1914.84     80.06 o 
  12  14   6     3520.99     3782.04    112.49 o 
  14  14   6      799.48      851.47     60.58 o 
  16  14   6     4837.95     4643.04    128.34 o 
  18  14   6      336.68      442.92     72.29 o 
  20  14   6      119.48      121.99     45.31 o 
  22  14   6      465.73      512.97     55.57 o 
  24  14   6     5510.83     6005.34    175.38 o 
  26  14   6     3540.33     3646.89    119.20 o 
  28  14   6     1823.91     1733.57    226.87 o 
  30  14   6       36.96       47.60     47.06 o 
 -31  15   6       82.11       14.81     51.83 o 
 -29  15   6       67.29       13.11     50.32 o 
 -27  15   6      307.93      388.33     69.25 o 
 -25  15   6      137.53      126.98     55.03 o 
 -23  15   6     2201.50     2594.28    132.26 o 
 -21  15   6     1917.43     1712.71    111.77 o 
 -19  15   6     3025.17     2880.97    109.61 o 
 -17  15   6     1302.57     1306.95     78.19 o 
 -15  15   6       10.24       20.84     35.85 o 
 -13  15   6     1237.96      981.80     69.47 o 
 -11  15   6     2987.50     3119.91    111.66 o 
  -9  15   6     1804.73     1773.39     76.09 o 
  -7  15   6     2314.07     2166.58     85.65 o 
  -5  15   6      295.81      360.02     49.92 o 
  -3  15   6     3067.67     2929.96     90.47 o 
  -1  15   6       13.83       18.89     30.59 o 
   1  15   6     2826.32     2766.15     80.87 o 
   3  15   6      777.37      847.18     58.74 o 
   5  15   6     5073.71     4922.91    130.10 o 
   7  15   6     1352.31     1197.04     81.65 o 
   9  15   6       21.45       24.98     33.42 o 
  11  15   6      178.15      204.27     42.20 o 
  13  15   6     2483.91     2363.00     90.49 o 
  15  15   6      560.19      629.34     57.58 o 
  17  15   6      204.64      158.74     42.28 o 
  19  15   6      270.45      213.34     44.14 o 
  21  15   6      514.81      440.58     52.60 o 
  23  15   6     1029.68     1036.89     73.75 o 
  25  15   6     1495.18     1410.56     97.18 o 
  27  15   6      778.86      763.77     96.20 o 
 -28  16   6      285.75      313.59     68.94 o 
 -26  16   6       32.45       19.75     50.52 o 
 -24  16   6      671.91      652.64     81.64 o 
 -22  16   6      658.45      676.74     80.45 o 
 -20  16   6      454.32      440.48     85.89 o 
 -18  16   6     1726.19     1641.55     86.64 o 
 -16  16   6      872.74      996.16     72.56 o 
 -14  16   6      359.33      293.28     51.10 o 
 -12  16   6     1582.45     1742.28    149.45 o 
 -10  16   6     1391.68     1442.43     82.26 o 
  -8  16   6      134.08      161.18     37.04 o 
  -6  16   6        6.23       -0.78     29.84 o 
  -4  16   6       85.07       51.02     32.70 o 
  -2  16   6      190.28      205.53     39.15 o 
   0  16   6     1589.15     1482.84    104.31 o 
   2  16   6      492.87      487.35     62.74 o 
   4  16   6        9.18       -5.37     34.46 o 
   6  16   6      398.20      333.87     47.05 o 
   8  16   6     2182.77     2223.07    123.69 o 
  10  16   6       48.84       30.77     35.99 o 
  12  16   6     1738.42     1628.09    138.08 o 
  14  16   6     2171.47     2208.19    107.96 o 
  16  16   6      480.00      412.79     51.54 o 
  18  16   6       46.19       91.47     40.39 o 
  20  16   6       99.68       56.23     39.75 o 
  22  16   6       38.09       11.36     37.09 o 
  24  16   6       77.62       79.25     41.18 o 
  26  16   6       29.67       43.99     45.75 o 
 -27  17   6      430.52      623.88     85.86 o 
 -25  17   6      173.58      206.70     63.11 o 
 -23  17   6      193.96      290.15     66.97 o 
 -21  17   6      906.49      890.15    109.59 o 
 -19  17   6       37.18       69.81     52.12 o 
 -17  17   6      360.56      354.63     65.95 o 
 -15  17   6       22.89      -35.80     35.80 o 
 -13  17   6      451.24      366.50     53.47 o 
 -11  17   6      482.11      413.98     56.71 o 
  -9  17   6     1108.22     1106.66    158.72 o 
  -7  17   6      483.03      511.09     55.72 o 
  -5  17   6       97.30       80.38     34.49 o 
  -3  17   6      271.20      328.34     44.75 o 
  -1  17   6     1014.10     1155.91     65.43 o 
   1  17   6      383.64      477.31     58.07 o 
   3  17   6      895.38      913.74     90.88 o 
   5  17   6      162.54      194.21     48.05 o 
   7  17   6        0.44      -17.16     36.70 o 
   9  17   6        0.24        3.07     36.41 o 
  11  17   6     1045.01     1159.90    101.19 o 
  13  17   6      819.58      788.32    107.62 o 
  15  17   6      132.19      119.56     53.08 o 
  17  17   6      365.22      405.82     63.07 o 
  19  17   6       43.92       22.13     41.47 o 
  21  17   6       22.90       44.40     39.44 o 
  23  17   6       58.53       12.58     39.24 o 
 -24  18   6       27.47       41.51     51.84 o 
 -22  18   6       12.29        7.08     48.63 o 
 -20  18   6       24.05      -22.44     46.97 o 
 -18  18   6        0.99       -1.43     47.93 o 
 -16  18   6      301.09      314.04     65.78 o 
 -14  18   6     1076.63      972.45     90.05 o 
 -12  18   6      894.25      892.41     83.56 o 
 -10  18   6      348.69      373.34     56.53 o 
  -8  18   6       14.85       39.78     41.68 o 
  -6  18   6      858.01      878.93     97.75 o 
  -4  18   6      654.99      624.24     80.74 o 
  -2  18   6       11.38       -1.06     36.94 o 
   0  18   6       11.40       -9.32     37.77 o 
   2  18   6       10.82      -17.71     36.28 o 
   4  18   6       42.50       13.86     39.27 o 
   6  18   6      166.94      256.32     56.23 o 
   8  18   6        5.61       11.52     39.27 o 
  10  18   6        9.93       15.39     40.65 o 
  12  18   6      216.24      172.62     49.32 o 
  14  18   6       57.72       26.99     48.09 o 
  16  18   6        0.50      -37.54     37.54 o 
  18  18   6       30.88       62.44     45.43 o 
  20  18   6        1.37      -38.69     39.46 o 
 -21  19   6     1408.24     1899.29    326.79 o 
 -19  19   6       33.83       -1.53     51.02 o 
 -17  19   6       27.68       -1.14     48.63 o 
 -15  19   6       42.45       52.34     55.73 o 
 -13  19   6      456.08      545.37     64.68 o 
 -11  19   6       56.90      -19.67     40.32 o 
  -9  19   6      514.57      448.89     60.34 o 
  -7  19   6      387.60      406.26     57.50 o 
  -5  19   6       12.44       12.32     35.30 o 
  -3  19   6      636.99      601.29     63.82 o 
  -1  19   6      754.68      745.77    133.20 o 
   1  19   6      617.12      724.69     73.06 o 
   3  19   6      620.11      580.85     71.99 o 
   5  19   6       10.55      -14.55     39.80 o 
   7  19   6      253.28      173.46     49.39 o 
   9  19   6      330.32      236.66     51.91 o 
  11  19   6       19.78      -16.02     37.77 o 
  13  19   6        3.58        8.71     41.20 o 
  15  19   6       18.82        1.26     40.71 o 
  17  19   6       17.51      -17.79     40.42 o 
 -16  20   6      124.34      165.08     61.39 o 
 -14  20   6     1527.69     1409.96    110.98 o 
 -12  20   6     2841.15     2816.14    143.31 o 
 -10  20   6     2711.05     2417.27    132.99 o 
  -8  20   6      863.47      922.41    117.21 o 
  -6  20   6        2.07        4.23     41.88 o 
  -4  20   6      284.50      245.79     62.14 o 
  -2  20   6       76.08       73.78     44.92 o 
   0  20   6      998.77     1247.34     90.15 o 
   2  20   6     1055.80     1279.27    157.02 o 
   4  20   6      189.60      232.73     52.43 o 
   6  20   6       44.76       70.93     44.62 o 
   8  20   6      342.44      341.07     57.71 o 
  10  20   6       62.13       92.32     50.38 o 
  12  20   6        2.76      -36.68     38.73 o 
  -9  21   6     1035.13     1176.89    113.31 o 
  -7  21   6      145.83      127.35     60.43 o 
  -5  21   6      212.90      275.10     69.10 o 
  -3  21   6      410.17      356.66     72.65 o 
  -1  21   6      285.29      331.10     87.41 o 
   1  21   6      718.07      735.39     71.76 o 
   3  21   6       11.17        1.49     40.83 o 
   5  21   6      762.72      746.25     73.04 o 
 -43   1   7        0.69      -14.85     49.82 o 
 -41   1   7       10.11       48.57     52.68 o 
 -39   1   7      809.87      801.04     72.59 o 
 -37   1   7      672.65      824.13     95.19 o 
 -35   1   7      361.49      260.81     45.02 o 
 -33   1   7      145.49      148.95     38.40 o 
 -31   1   7      698.17      659.22     52.92 o 
 -29   1   7      699.39      714.84     53.06 o 
 -27   1   7     1755.26     1761.27     71.28 o 
 -25   1   7     4831.92     4814.78    118.91 o 
 -23   1   7      739.84      715.52     68.76 o 
 -21   1   7        8.60       -7.37     17.97 o 
 -19   1   7       53.75      109.37     21.72 o 
 -17   1   7     2767.27     2499.84     59.66 o 
 -15   1   7      114.65       53.65     16.94 o 
 -13   1   7     2011.89     2275.13     68.67 o 
 -11   1   7     6667.76     7861.30    140.56 o 
  -9   1   7    11984.64    14096.46    181.82 o 
  -7   1   7     5932.91     6367.70    125.76 o 
  -5   1   7      784.99      909.47     31.12 o 
  -3   1   7      610.63      663.81     29.53 o 
  -1   1   7       27.32       85.74     16.96 o 
   1   1   7    13040.01    13963.34    187.06 o 
   3   1   7    13668.10    13640.34    198.28 o 
   5   1   7      142.96      180.56     20.62 o 
   7   1   7    27283.86    30422.95    411.43 o 
   9   1   7    27799.22    30547.68    416.07 o 
  11   1   7      123.87       79.09     16.81 o 
  13   1   7     5482.85     5951.30    127.46 o 
  15   1   7       15.90       54.25     17.56 o 
  17   1   7     2305.19     2097.27     75.76 o 
  19   1   7     3297.12     3326.43     94.62 o 
  21   1   7      221.43      108.73     33.53 o 
  23   1   7       11.75      -22.89     26.91 o 
  25   1   7     2996.56     2959.27     96.04 o 
  27   1   7     1675.50     1661.34     72.18 o 
  29   1   7      186.14      232.06     41.79 o 
  31   1   7      456.20      460.78     48.79 o 
  33   1   7      275.23      267.23     44.50 o 
  35   1   7      128.46       94.13     39.71 o 
  37   1   7      199.00      142.52     40.55 o 
  39   1   7      287.53      317.86     49.13 o 
 -44   2   7        4.74      -24.68     75.03 o 
 -42   2   7       11.80       22.55     55.29 o 
 -40   2   7       80.76       92.50     47.36 o 
 -38   2   7        8.60       18.44     39.34 o 
 -36   2   7        4.66       -2.55     32.80 o 
 -34   2   7      103.26       93.70     37.18 o 
 -32   2   7       42.77       27.95     38.71 o 
 -30   2   7     1227.87     1307.70    105.02 o 
 -28   2   7     3119.31     3034.98     93.55 o 
 -26   2   7     3078.52     3009.22     91.49 o 
 -24   2   7      560.81      686.55     58.00 o 
 -22   2   7      315.33      221.21     27.31 o 
 -20   2   7     1026.51     1145.47     73.23 o 
 -18   2   7     8529.92     8291.87    138.49 o 
 -16   2   7       35.46        0.54     17.16 o 
 -14   2   7    13070.62    14369.74    219.37 o 
 -12   2   7    50433.45    50233.32    852.75 o 
 -10   2   7     7410.79     8008.85    162.12 o 
  -8   2   7    21447.71    24633.01    526.77 o 
  -6   2   7    20737.84    19540.42    264.37 o 
  -4   2   7       41.40       68.27     16.36 o 
  -2   2   7     4136.25     3244.48     63.88 o 
   0   2   7    31774.36    31633.29    383.11 o 
   2   2   7     7022.40     7578.73    140.62 o 
   4   2   7      914.79     1158.93     33.80 o 
   6   2   7     9682.23    10529.93    172.67 o 
   8   2   7     4150.34     3801.37     84.46 o 
  10   2   7     1887.40     1376.96     45.84 o 
  12   2   7     6601.36     7148.75    107.53 o 
  14   2   7     3984.63     4389.68     90.68 o 
  16   2   7       19.92       -3.57     20.40 o 
  18   2   7     4992.28     4532.96    111.70 o 
  20   2   7    37592.47    36875.88    569.83 o 
  22   2   7      905.20      981.94     66.80 o 
  24   2   7     1748.10     1732.20     98.34 o 
  26   2   7       43.32       35.31     30.92 o 
  28   2   7     3292.67     2891.33     95.67 o 
  30   2   7      417.28      402.70     47.30 o 
  32   2   7     2046.06     1795.80    165.88 o 
  34   2   7        9.21       56.43     36.26 o 
  36   2   7      413.03      636.38     88.06 o 
  38   2   7      195.12      224.90     46.35 o 
 -43   3   7      177.27      152.71     64.91 o 
 -41   3   7      489.08      544.24     67.64 o 
 -39   3   7      401.72      470.23     63.47 o 
 -37   3   7     2606.28     2513.97    110.09 o 
 -35   3   7      288.61      272.46     45.04 o 
 -33   3   7       23.44       11.27     32.67 o 
 -31   3   7        6.35      -29.55     29.67 o 
 -29   3   7      228.50      248.27     39.97 o 
 -27   3   7       64.11       84.87     33.00 o 
 -25   3   7       54.20       58.91     30.41 o 
 -23   3   7     2300.80     2318.81     85.23 o 
 -21   3   7     2411.96     2512.31     66.50 o 
 -19   3   7     4138.21     4366.63     89.69 o 
 -17   3   7    15012.12    13906.87    339.70 o 
 -15   3   7    31453.67    31279.71    481.26 o 
 -13   3   7     2862.73     2440.17     87.24 o 
 -11   3   7      903.63     1312.62     41.99 o 
  -9   3   7    11422.62    13700.30    227.60 o 
  -7   3   7     7141.90     7892.21    111.84 o 
  -5   3   7    14054.62    15087.77    220.92 o 
  -3   3   7    31605.84    35670.36    428.96 o 
  -1   3   7    32448.12    32331.48    427.51 o 
   1   3   7     7279.62     7002.32    103.06 o 
   3   3   7    13561.00    14406.50    188.15 o 
   5   3   7      124.69      232.15     19.57 o 
   7   3   7      593.20      995.17     38.57 o 
   9   3   7    29731.36    29795.50    408.22 o 
  11   3   7    20675.19    20853.43    297.74 o 
  13   3   7     2796.69     3177.57     73.84 o 
  15   3   7       60.37       50.57     22.70 o 
  17   3   7     5015.81     4902.70    106.45 o 
  19   3   7     1929.05     2024.74     64.36 o 
  21   3   7     7269.10     7018.69    146.69 o 
  23   3   7      175.37      137.83     40.05 o 
  25   3   7     3283.29     2925.62     99.75 o 
  27   3   7     1853.81     1873.63     76.88 o 
  29   3   7     3374.23     3071.33     99.59 o 
  31   3   7     2586.32     2676.36     94.39 o 
  33   3   7     5135.69     4736.08    131.37 o 
  35   3   7     2731.21     2949.63    140.50 o 
  37   3   7      293.01      432.44     52.96 o 
  39   3   7       43.99       95.21     47.81 o 
 -42   4   7       12.94       44.99     45.19 o 
 -40   4   7      779.66      715.17    116.03 o 
 -38   4   7     1445.90     1370.65     89.25 o 
 -36   4   7     1605.98     1424.07     88.73 o 
 -34   4   7       14.09       -4.11     38.46 o 
 -32   4   7     2306.42     2299.07     85.67 o 
 -30   4   7      521.18      586.46     51.71 o 
 -28   4   7     1695.03     1979.51    145.21 o 
 -26   4   7     3235.44     3102.17    127.44 o 
 -24   4   7     6152.83     6251.98    121.57 o 
 -22   4   7       75.77       61.53     23.59 o 
 -20   4   7     3441.84     3594.61     81.92 o 
 -18   4   7    10018.47     9650.05    158.89 o 
 -16   4   7    22393.06    21701.87    308.51 o 
 -14   4   7    19985.16    20001.91    285.30 o 
 -12   4   7    23000.95    22676.62    316.81 o 
 -10   4   7      453.93      679.59     25.55 o 
  -8   4   7     9437.45    10230.86    139.94 o 
  -6   4   7    40113.12    41415.89    689.55 o 
  -4   4   7    27490.38    27194.14    364.72 o 
  -2   4   7    29367.05    29768.79    398.28 o 
   0   4   7    34581.71    38046.61    563.14 o 
   2   4   7     2334.00     2554.57     51.24 o 
   4   4   7     4311.66     4340.52     98.68 o 
   6   4   7       76.35       22.82     14.59 o 
   8   4   7    43440.28    45417.52    603.29 o 
  10   4   7    17877.15    17215.93    252.80 o 
  12   4   7     2114.86     1575.68     50.94 o 
  14   4   7     7892.64     8096.36    141.60 o 
  16   4   7     1925.05     1711.79     56.46 o 
  18   4   7     9629.06     9719.31    167.36 o 
  20   4   7     1846.00     1862.35     61.86 o 
  22   4   7     3395.15     3274.76     94.58 o 
  24   4   7      773.64      755.76     56.26 o 
  26   4   7      329.49      398.45     55.13 o 
  28   4   7     1509.09     1459.57    116.42 o 
  30   4   7     3905.57     3860.57    142.60 o 
  32   4   7     3194.62     3345.73    107.85 o 
  34   4   7     4701.97     4695.71    190.75 o 
  36   4   7      973.61      837.47     62.81 o 
  38   4   7        5.45       15.87     41.16 o 
 -43   5   7     1663.08     1965.34    134.54 o 
 -41   5   7     1994.50     2242.13    201.90 o 
 -39   5   7     2514.81     2612.13    116.37 o 
 -37   5   7      512.24      447.16     65.14 o 
 -35   5   7       89.09      102.48     53.01 o 
 -33   5   7      579.83      512.82     61.13 o 
 -31   5   7     2097.54     2070.23     97.45 o 
 -29   5   7     3806.17     4020.71    112.29 o 
 -27   5   7     8941.04     8917.20    273.74 o 
 -25   5   7     2354.12     2317.61     69.02 o 
 -23   5   7      904.55     1127.10     49.93 o 
 -21   5   7      472.97      440.18     34.73 o 
 -19   5   7     6487.43     6068.36    115.53 o 
 -17   5   7    13546.99    13002.62    201.64 o 
 -15   5   7    12399.87    11615.98    182.27 o 
 -13   5   7     9292.45     8289.63    121.05 o 
 -11   5   7     1964.31     1723.74     50.92 o 
  -9   5   7     1656.12     1740.99     40.76 o 
  -7   5   7       21.05       91.91     17.20 o 
  -5   5   7       91.28      248.28     21.09 o 
  -3   5   7    10150.54     8668.47    123.77 o 
  -1   5   7    61208.57    62876.00   1498.18 o 
   1   5   7    75747.66    79283.59   2261.83 o 
   3   5   7    30231.65    30686.28    375.55 o 
   5   5   7     2378.02     2760.68     54.23 o 
   7   5   7    14874.95    14960.16    197.43 o 
   9   5   7    38180.25    38123.52    546.17 o 
  11   5   7     4475.06     4142.22     87.06 o 
  13   5   7      359.80      412.33     32.89 o 
  15   5   7       53.78       34.15     23.26 o 
  17   5   7      489.66      428.55     36.14 o 
  19   5   7     5603.50     5622.21    134.68 o 
  21   5   7    11048.32    11061.50    189.50 o 
  23   5   7     4869.88     4731.12    107.34 o 
  25   5   7      429.33      446.10     47.72 o 
  27   5   7      256.46      258.58     43.18 o 
  29   5   7     1652.10     1771.84     77.35 o 
  31   5   7     4203.82     4714.56    341.10 o 
  33   5   7     1409.72     1373.32    102.88 o 
  35   5   7     1167.89     1034.75     84.91 o 
  37   5   7      404.82      459.08    118.47 o 
 -42   6   7     1186.29     1486.84    105.42 o 
 -40   6   7     1542.50     1874.35    122.51 o 
 -38   6   7     3169.65     3334.32    170.73 o 
 -36   6   7     1094.49     1020.65     78.56 o 
 -34   6   7      226.08      239.47     69.48 o 
 -32   6   7       41.33       36.16     39.03 o 
 -30   6   7     2837.38     2654.12     94.38 o 
 -28   6   7     4314.00     4143.82    114.20 o 
 -26   6   7     3381.80     3298.81     85.65 o 
 -24   6   7      182.34      238.68     32.37 o 
 -22   6   7      270.33      236.81     30.26 o 
 -20   6   7       27.98       18.58     22.28 o 
 -18   6   7     4240.79     4013.40     95.85 o 
 -16   6   7    13074.83    12743.88    199.63 o 
 -14   6   7    22431.53    21461.92    309.12 o 
 -12   6   7    16947.64    16144.88    230.40 o 
 -10   6   7      606.32      807.62     30.72 o 
  -8   6   7     4129.71     4806.09     80.25 o 
  -6   6   7       67.31       64.11     18.38 o 
  -4   6   7    21687.73    22352.99    281.79 o 
  -2   6   7     4463.59     3206.29     76.95 o 
   0   6   7     7255.86     6980.83    103.89 o 
   2   6   7    12096.23    13864.65    183.83 o 
   4   6   7     4093.70     4427.39     75.43 o 
   6   6   7    13983.12    12709.73    172.06 o 
   8   6   7    21741.92    22026.14    314.02 o 
  10   6   7    10966.80    11019.43    176.93 o 
  12   6   7     6186.24     5977.48    113.28 o 
  14   6   7      720.75      919.23     44.50 o 
  16   6   7      395.52      398.02     35.34 o 
  18   6   7       28.44       22.86     24.85 o 
  20   6   7     9615.45    10041.82    176.63 o 
  22   6   7     5441.56     5412.15    117.39 o 
  24   6   7     5540.82     5558.99    132.82 o 
  26   6   7     1736.12     1652.00     76.62 o 
  28   6   7     1476.81     1371.70     92.99 o 
  30   6   7      547.70      532.65     75.48 o 
  32   6   7     1185.50     1309.18    166.40 o 
  34   6   7      919.87      684.75     67.86 o 
  36   6   7      196.32      153.32     48.65 o 
  38   6   7       24.62       -4.40     48.73 o 
 -41   7   7       92.47       57.11     46.66 o 
 -39   7   7     1268.52     1301.05    129.19 o 
 -37   7   7      889.83      962.71    124.23 o 
 -35   7   7     2984.88     3140.23    147.50 o 
 -33   7   7        0.17        0.02     37.93 o 
 -31   7   7       62.99       65.40     41.47 o 
 -29   7   7      928.98      922.84     91.77 o 
 -27   7   7     8105.56     8053.19    153.11 o 
 -25   7   7     9127.15     9205.61    165.72 o 
 -23   7   7     9244.42     9187.12    163.93 o 
 -21   7   7       52.14       19.09     22.81 o 
 -19   7   7      165.73      155.63     28.01 o 
 -17   7   7       86.22       78.74     23.91 o 
 -15   7   7     6105.20     5492.02    107.04 o 
 -13   7   7     6981.53     6405.52    141.58 o 
 -11   7   7     7689.33     7614.60    116.18 o 
  -9   7   7     4425.38     4782.55     88.79 o 
  -7   7   7     4688.41     5021.36     90.41 o 
  -5   7   7    19994.23    18696.02    260.99 o 
  -3   7   7    28592.72    27227.93    338.61 o 
  -1   7   7     6179.20     5709.41    103.72 o 
   1   7   7     4664.57     5050.88     95.36 o 
   3   7   7      330.11      504.28     33.05 o 
   5   7   7      222.32      328.68     31.77 o 
   7   7   7     5688.55     5342.19     87.28 o 
   9   7   7     5847.43     6256.66    221.38 o 
  11   7   7    17911.26    18686.90    276.25 o 
  13   7   7     6110.43     5989.01    145.99 o 
  15   7   7        0.43       -5.90     21.89 o 
  17   7   7     2611.37     2386.84     70.48 o 
  19   7   7     8396.18     8850.89    181.41 o 
  21   7   7     6433.48     6482.55    213.32 o 
  23   7   7     3790.51     3853.15    135.37 o 
  25   7   7      100.50      124.55     37.17 o 
  27   7   7        0.09      -16.48     36.97 o 
  29   7   7      146.52      198.66     51.59 o 
  31   7   7     1594.07     1531.93    163.43 o 
  33   7   7     2905.47     2938.76    135.82 o 
  35   7   7     1331.46     1380.90     96.17 o 
  37   7   7       48.31       73.31     55.80 o 
 -40   8   7      191.36      122.36     74.68 o 
 -38   8   7     1143.68     1186.25    159.06 o 
 -36   8   7      349.20      530.69     66.43 o 
 -34   8   7      982.36     1075.09     80.63 o 
 -32   8   7      181.02      219.30     50.81 o 
 -30   8   7      644.58      657.12     64.90 o 
 -28   8   7     1578.84     1617.62     65.25 o 
 -26   8   7    15192.58    15523.36    249.94 o 
 -24   8   7    12401.04    12451.36    208.25 o 
 -22   8   7      227.57      280.67     34.24 o 
 -20   8   7       76.21       80.86     26.03 o 
 -18   8   7     8040.37     8103.96    145.49 o 
 -16   8   7    12460.82    12222.47    196.33 o 
 -14   8   7    12572.30    11996.71    206.08 o 
 -12   8   7     9960.53     9881.64    158.81 o 
 -10   8   7      960.12     1063.22     37.57 o 
  -8   8   7       28.96       13.93     17.52 o 
  -6   8   7      602.09      512.84     28.32 o 
  -4   8   7    23654.66    22442.54    407.37 o 
  -2   8   7    27760.43    27726.13    382.46 o 
   0   8   7     3872.41     4462.76     90.34 o 
   2   8   7     8849.09     8956.99    147.79 o 
   4   8   7    12714.82    13020.06    199.69 o 
   6   8   7    11192.13    10630.15    216.23 o 
   8   8   7    19994.19    19399.39    322.06 o 
  10   8   7     6515.35     6540.81    140.42 o 
  12   8   7      357.77      409.09     40.35 o 
  14   8   7      643.08      635.88     47.80 o 
  16   8   7      907.47      632.64     50.67 o 
  18   8   7     3123.63     3009.65    150.33 o 
  20   8   7     4361.64     4144.44    139.36 o 
  22   8   7     9036.37     8906.86    187.37 o 
  24   8   7     1441.85     1372.92     88.92 o 
  26   8   7       73.98       53.88     35.20 o 
  28   8   7      459.88      465.13     60.52 o 
  30   8   7      888.74     1029.58    151.76 o 
  32   8   7     2824.65     3223.59    128.69 o 
  34   8   7     1461.17     1243.36    180.49 o 
  36   8   7       20.02       27.46     52.18 o 
 -39   9   7      876.29      747.30    134.05 o 
 -37   9   7     1747.64     1861.08    101.94 o 
 -35   9   7     2565.03     2627.99    296.18 o 
 -33   9   7      495.83      562.81     66.18 o 
 -31   9   7      463.24      433.99     58.27 o 
 -29   9   7     3921.90     3924.47    113.51 o 
 -27   9   7    10568.36    10391.81    187.16 o 
 -25   9   7     2347.42     2554.27     77.15 o 
 -23   9   7      633.34      616.89     43.56 o 
 -21   9   7        0.79       30.20     24.43 o 
 -19   9   7     3794.85     3833.57    100.31 o 
 -17   9   7      548.68      577.81     43.90 o 
 -15   9   7     8583.96     8569.21    150.34 o 
 -13   9   7    19727.78    19329.47    257.38 o 
 -11   9   7     5431.68     5656.07     97.54 o 
  -9   9   7      112.39      151.39     22.00 o 
  -7   9   7     2095.29     1800.10     76.90 o 
  -5   9   7    22412.17    21922.87    344.55 o 
  -3   9   7    14448.55    14330.75    218.54 o 
  -1   9   7    23355.85    23105.80    328.04 o 
   1   9   7       27.27       55.85     24.74 o 
   3   9   7     1782.47     1900.94     57.31 o 
   5   9   7     3267.86     3105.42     73.64 o 
   7   9   7     3495.52     3461.11     93.35 o 
   9   9   7       52.12       36.59     27.09 o 
  11   9   7     7733.94     7597.72    158.75 o 
  13   9   7     5495.34     5587.18    131.57 o 
  15   9   7      241.51      167.67     35.89 o 
  17   9   7       51.13       92.74     35.18 o 
  19   9   7     3474.48     3402.65    159.74 o 
  21   9   7     4618.87     4884.91    160.60 o 
  23   9   7     3579.80     3739.30    111.13 o 
  25   9   7     1191.26     1012.96     63.86 o 
  27   9   7      509.41      415.54     50.72 o 
  29   9   7      570.30      545.55     83.87 o 
  31   9   7      778.97     1018.11    158.88 o 
  33   9   7      687.49      712.95     87.98 o 
  35   9   7      173.99       90.18     58.52 o 
 -38  10   7      513.55      666.26     74.79 o 
 -36  10   7      618.85      853.34     78.33 o 
 -34  10   7        4.52      -39.02     39.02 o 
 -32  10   7        5.87       27.18     40.78 o 
 -30  10   7     1268.91     1553.47     93.03 o 
 -28  10   7     3832.05     3563.97    108.15 o 
 -26  10   7     1651.60     1790.58     67.69 o 
 -24  10   7     1754.87     1916.85     75.83 o 
 -22  10   7      632.28      587.20     48.62 o 
 -20  10   7      404.94      351.97     36.16 o 
 -18  10   7       29.72      -11.50     23.95 o 
 -16  10   7     6606.56     6626.48    212.17 o 
 -14  10   7    10183.84    10348.84    196.68 o 
 -12  10   7      720.62      763.21     41.97 o 
 -10  10   7     2235.14     2251.55     63.80 o 
  -8  10   7     2781.21     2381.13     65.16 o 
  -6  10   7     9318.96     8955.58    167.64 o 
  -4  10   7    17597.62    16701.66    275.09 o 
  -2  10   7    11801.23    12230.13    194.83 o 
   0  10   7      209.63      187.04     28.48 o 
   2  10   7     1330.24     1167.39     47.67 o 
   4  10   7     3782.89     3655.88     83.95 o 
   6  10   7     3611.14     3471.10     95.67 o 
   8  10   7     2606.55     2368.43     78.31 o 
  10  10   7     4297.25     4023.44    110.15 o 
  12  10   7      869.38      708.23     56.47 o 
  14  10   7      159.21      242.57     39.80 o 
  16  10   7      265.03      213.20     42.02 o 
  18  10   7        6.09       45.71     33.09 o 
  20  10   7     1304.77     1382.92     71.39 o 
  22  10   7     3692.68     3529.18    107.75 o 
  24  10   7      644.49      760.36     74.10 o 
  26  10   7      603.85      586.96     69.82 o 
  28  10   7        5.89       -2.84     35.65 o 
  30  10   7      100.49       30.79     43.09 o 
  32  10   7       17.79       95.49     55.65 o 
  34  10   7      619.87      743.03    140.19 o 
 -37  11   7        1.45       -0.73     43.54 o 
 -35  11   7        6.48      105.62     49.77 o 
 -33  11   7      171.46      269.85     56.11 o 
 -31  11   7      248.33      232.27     54.28 o 
 -29  11   7      186.43      159.07     39.72 o 
 -27  11   7     1526.10     1464.20     84.34 o 
 -25  11   7     2951.00     2948.61     85.64 o 
 -23  11   7     2480.53     2243.76     81.33 o 
 -21  11   7      243.19      290.89     41.02 o 
 -19  11   7       86.81       28.53     29.65 o 
 -17  11   7      200.53      224.30     37.81 o 
 -15  11   7     3248.59     3141.98     91.88 o 
 -13  11   7       57.11       46.55     29.50 o 
 -11  11   7        1.37        4.01     22.42 o 
  -9  11   7     3496.90     3274.46     79.66 o 
  -7  11   7      841.14     1049.67     52.99 o 
  -5  11   7       30.53       41.52     27.10 o 
  -3  11   7        7.45      -16.56     22.33 o 
  -1  11   7       13.93        7.73     22.86 o 
   1  11   7      959.81     1066.53     49.92 o 
   3  11   7     1517.40     1498.96     55.66 o 
   5  11   7     1537.30     1548.41     65.99 o 
   7  11   7     1662.22     1571.77     70.12 o 
   9  11   7     2502.45     2556.83     85.23 o 
  11  11   7     1203.42     1284.37    102.17 o 
  13  11   7     2328.46     2206.55     80.70 o 
  15  11   7      783.96      913.63     67.52 o 
  17  11   7      958.19     1080.84     64.65 o 
  19  11   7       21.95       32.68     33.80 o 
  21  11   7     1656.48     1500.88    123.47 o 
  23  11   7     1549.90     1549.04    138.94 o 
  25  11   7       32.14       -9.46     33.00 o 
  27  11   7      289.08      261.11     47.25 o 
  29  11   7      163.46      229.04     48.19 o 
  31  11   7        9.95       -4.73     50.51 o 
  33  11   7        4.68       -8.67     51.31 o 
 -36  12   7       56.49      -11.85     75.03 o 
 -34  12   7        2.45       19.44     68.12 o 
 -32  12   7       70.50       40.43     55.80 o 
 -30  12   7       16.10       28.79     39.82 o 
 -28  12   7       46.61       54.56     38.99 o 
 -26  12   7      850.58      891.97    105.29 o 
 -24  12   7      149.97      101.34     36.99 o 
 -22  12   7      407.53      458.16     48.00 o 
 -20  12   7       13.97       12.80     30.98 o 
 -18  12   7       12.41       20.47     28.85 o 
 -16  12   7      398.38      480.22     45.63 o 
 -14  12   7        0.24      -23.78     27.10 o 
 -12  12   7      376.33      347.07     40.53 o 
 -10  12   7     5270.88     5248.05    109.21 o 
  -8  12   7     2303.65     2126.92     64.97 o 
  -6  12   7      811.70      837.67     54.15 o 
  -4  12   7       13.93       53.40     28.22 o 
  -2  12   7      532.97      514.26     39.87 o 
   0  12   7     2770.10     2537.51     72.54 o 
   2  12   7     5537.57     5285.16    159.08 o 
   4  12   7     1344.22     1417.06     80.23 o 
   6  12   7      433.47      457.34     45.57 o 
   8  12   7     1575.75     1645.61     72.12 o 
  10  12   7      112.79       79.28     35.01 o 
  12  12   7        0.74       15.70     32.85 o 
  14  12   7     1270.53     1183.35     66.36 o 
  16  12   7     1090.57      837.16     58.63 o 
  18  12   7      743.16      783.11     59.39 o 
  20  12   7      260.57      275.74     45.38 o 
  22  12   7      484.30      463.17     50.83 o 
  24  12   7     2923.28     2596.67    101.79 o 
  26  12   7      406.86      436.36     51.88 o 
  28  12   7      374.26      397.98     53.70 o 
  30  12   7      447.89      396.56     65.78 o 
  32  12   7      506.04      443.01     75.91 o 
 -35  13   7       18.96       65.16     88.85 o 
 -33  13   7       18.43       13.82     79.97 o 
 -31  13   7       10.34       27.53     48.61 o 
 -29  13   7        9.92       29.60     40.05 o 
 -27  13   7       79.38      144.17     46.53 o 
 -25  13   7       24.15       20.69     46.76 o 
 -23  13   7      133.22       16.29     32.99 o 
 -21  13   7     1015.82      968.74     71.25 o 
 -19  13   7       55.50       88.50     34.62 o 
 -17  13   7      135.24      128.87     35.16 o 
 -15  13   7      164.17      204.97     39.40 o 
 -13  13   7      671.37      556.93     48.13 o 
 -11  13   7        2.96      -12.10     27.55 o 
  -9  13   7       67.30       23.32     25.51 o 
  -7  13   7     2040.57     1823.48     68.91 o 
  -5  13   7    12150.77    10995.90    205.46 o 
  -3  13   7     3110.46     3202.92     90.98 o 
  -1  13   7    12064.07    11737.52    197.54 o 
   1  13   7       13.64        0.39     25.43 o 
   3  13   7      161.02      219.03     39.33 o 
   5  13   7      568.91      682.42     69.82 o 
   7  13   7     6733.96     6469.68    150.33 o 
   9  13   7      333.02      332.65     43.97 o 
  11  13   7     1243.82      959.89     61.56 o 
  13  13   7     3687.89     3800.75    111.74 o 
  15  13   7      176.83      193.50     40.85 o 
  17  13   7      123.09      109.43     38.70 o 
  19  13   7     3389.05     3505.48    110.20 o 
  21  13   7      792.78      889.57     65.06 o 
  23  13   7      190.61      159.67     41.36 o 
  25  13   7        1.53       23.22     35.74 o 
  27  13   7     2440.33     2579.10     99.78 o 
  29  13   7        9.79       24.20     44.28 o 
  31  13   7       51.35       63.69     47.40 o 
 -32  14   7      158.26      108.60     82.93 o 
 -30  14   7      185.46      319.94     77.50 o 
 -28  14   7     1151.96     1281.28    102.93 o 
 -26  14   7     1306.54     1180.71     97.07 o 
 -24  14   7      256.70      229.99     60.72 o 
 -22  14   7       42.60      112.83     37.24 o 
 -20  14   7     1641.52     1802.79     76.90 o 
 -18  14   7     3547.12     3388.21    103.86 o 
 -16  14   7     2920.15     2770.76     91.48 o 
 -14  14   7     3135.12     3055.05     95.43 o 
 -12  14   7     1635.34     1704.76     70.99 o 
 -10  14   7      195.82      189.45     36.97 o 
  -8  14   7       29.82       21.47     26.19 o 
  -6  14   7        6.40       22.87     30.40 o 
  -4  14   7     2278.99     2317.22     78.35 o 
  -2  14   7      127.67      180.84     44.32 o 
   0  14   7      172.72      135.31     31.98 o 
   2  14   7      126.01      138.14     36.91 o 
   4  14   7     5632.76     5624.24    138.51 o 
   6  14   7      497.04      463.90     48.50 o 
   8  14   7     1043.88     1023.74     63.85 o 
  10  14   7     2179.30     1890.28     79.39 o 
  12  14   7       22.46       13.71     32.87 o 
  14  14   7      400.08      633.37     57.00 o 
  16  14   7     1257.19     1261.52     82.51 o 
  18  14   7       99.95      105.26     38.65 o 
  20  14   7        7.43       -1.56     34.71 o 
  22  14   7     1621.29     1426.33    113.29 o 
  24  14   7      617.69      680.69    118.70 o 
  26  14   7     1254.82     1331.84     98.47 o 
  28  14   7      122.14      195.27     57.29 o 
 -31  15   7      390.27      551.23     81.85 o 
 -29  15   7      859.61      766.33     87.55 o 
 -27  15   7      700.21      680.43    109.09 o 
 -25  15   7      766.06      675.81     80.84 o 
 -23  15   7      987.49      910.45    101.20 o 
 -21  15   7      749.49      894.59    128.84 o 
 -19  15   7       11.63       -8.24     36.28 o 
 -17  15   7      601.91      675.63     62.61 o 
 -15  15   7      954.61      799.61     64.51 o 
 -13  15   7     1475.15     1425.93     70.09 o 
 -11  15   7     1146.17     1275.94     67.04 o 
  -9  15   7      311.61      240.48     40.79 o 
  -7  15   7     1014.10      993.99     60.60 o 
  -5  15   7     4236.94     4173.69    133.66 o 
  -3  15   7     4392.28     4332.89    113.43 o 
  -1  15   7     1616.54     1722.31     73.80 o 
   1  15   7      471.37      384.42     45.89 o 
   3  15   7      538.92      440.80     49.23 o 
   5  15   7     7026.02     6740.35    158.75 o 
   7  15   7     3243.16     3131.60    101.41 o 
   9  15   7      690.32      794.13    124.40 o 
  11  15   7      155.03      277.89     45.65 o 
  13  15   7       74.00        4.55     33.62 o 
  15  15   7       75.78       21.41     36.18 o 
  17  15   7      193.51      153.39     41.81 o 
  19  15   7      447.90      458.16     54.27 o 
  21  15   7      236.85      281.62     47.27 o 
  23  15   7      340.12      411.14     67.40 o 
  25  15   7      312.73      347.98     53.23 o 
  27  15   7       30.83       25.41     44.99 o 
 -28  16   7      277.73      349.60     70.50 o 
 -26  16   7      754.13      648.43    145.13 o 
 -24  16   7     1341.14     1615.54    155.00 o 
 -22  16   7      392.74      489.85    109.59 o 
 -20  16   7      715.03      677.49    102.68 o 
 -18  16   7       42.56       36.40     36.74 o 
 -16  16   7     1824.80     1859.48     91.87 o 
 -14  16   7      580.53      653.86     62.70 o 
 -12  16   7      308.21      270.42     50.35 o 
 -10  16   7       12.27       35.93     38.53 o 
  -8  16   7       24.27       24.65     37.42 o 
  -6  16   7      161.19      147.64     36.98 o 
  -4  16   7      233.88      230.96     40.16 o 
  -2  16   7     1039.32     1109.63     63.11 o 
   0  16   7     1415.06     1564.67    155.89 o 
   2  16   7      340.70      277.16     44.42 o 
   4  16   7        1.58       -1.55     33.13 o 
   6  16   7      299.18      355.67     47.83 o 
   8  16   7     2750.01     2789.74     98.71 o 
  10  16   7     2523.86     2725.43     98.60 o 
  12  16   7     1818.40     2007.29     86.54 o 
  14  16   7      979.39      977.79     89.35 o 
  16  16   7       36.67       83.75     39.14 o 
  18  16   7      301.32      330.99     50.30 o 
  20  16   7      876.33      935.57     68.99 o 
  22  16   7     1679.34     1943.89     93.22 o 
  24  16   7       47.48       29.65     41.07 o 
 -27  17   7      830.74      800.67    126.37 o 
 -25  17   7      592.79      628.32     83.35 o 
 -23  17   7        6.99      -46.02     47.51 o 
 -21  17   7      222.74      289.24     67.15 o 
 -19  17   7        5.02       -0.52     45.74 o 
 -17  17   7      147.05      204.43     49.17 o 
 -15  17   7     1028.63     1014.06     73.74 o 
 -13  17   7     2265.03     2449.01    103.49 o 
 -11  17   7       14.62       28.10     39.36 o 
  -9  17   7       27.15      -35.34     35.34 o 
  -7  17   7       12.78       25.37     41.12 o 
  -5  17   7      811.44      847.35     83.30 o 
  -3  17   7     1945.43     1966.25     88.35 o 
  -1  17   7     3475.76     3626.21    124.92 o 
   1  17   7      168.24      224.53     47.68 o 
   3  17   7      366.00      431.43     55.80 o 
   5  17   7       24.56       34.85     39.80 o 
   7  17   7      702.87      727.48     66.38 o 
   9  17   7     2032.73     2241.60    100.20 o 
  11  17   7     3550.79     3598.70    130.52 o 
  13  17   7      558.05      451.55     55.53 o 
  15  17   7      563.48      610.28     60.47 o 
  17  17   7      638.29      689.59     61.48 o 
  19  17   7     1142.05     1247.45    118.70 o 
  21  17   7     1029.21     1104.67     88.63 o 
 -24  18   7      648.33      663.89    189.56 o 
 -22  18   7      548.90      688.23     84.34 o 
 -20  18   7      163.48       98.22     54.40 o 
 -18  18   7      478.22      552.13     79.95 o 
 -16  18   7      486.04      541.50     76.21 o 
 -14  18   7     1982.58     2098.27     97.45 o 
 -12  18   7     1159.93     1094.07     77.50 o 
 -10  18   7      796.63      781.37     68.90 o 
  -8  18   7        1.96      -18.23     38.65 o 
  -6  18   7     2156.89     2375.85    102.66 o 
  -4  18   7     3535.34     3449.63    123.18 o 
  -2  18   7     3061.69     3023.20    115.26 o 
   0  18   7     1552.32     1520.04     89.44 o 
   2  18   7      104.84      145.55     44.64 o 
   4  18   7      358.33      312.35     52.65 o 
   6  18   7     1096.46     1020.05     75.65 o 
   8  18   7     1890.97     2044.22     96.80 o 
  10  18   7     2773.19     2985.19    133.73 o 
  12  18   7     1117.11     1084.53     89.01 o 
  14  18   7        4.08       23.95     40.55 o 
  16  18   7      125.88      110.91     47.29 o 
  18  18   7      416.98      502.06     64.64 o 
 -19  19   7      121.07       11.83     49.33 o 
 -17  19   7      996.05      956.24    143.15 o 
 -15  19   7     1449.43     1326.38    107.14 o 
 -13  19   7      724.20      688.16    130.54 o 
 -11  19   7      370.12      404.75     58.51 o 
  -9  19   7       54.35       26.56     41.73 o 
  -7  19   7      926.72     1076.81     78.99 o 
  -5  19   7     1404.48     1667.65    146.61 o 
  -3  19   7     1114.44     1305.36    117.56 o 
  -1  19   7     1616.11     1607.63    226.50 o 
   1  19   7     1178.50     1421.99     95.48 o 
   3  19   7        1.37       -8.30     37.75 o 
   5  19   7      323.66      476.98     62.10 o 
   7  19   7     2913.81     3295.67    125.78 o 
   9  19   7     2980.23     3167.89    196.96 o 
  11  19   7      590.26      785.32     73.50 o 
  13  19   7      654.17      627.57     67.98 o 
  15  19   7       72.04       67.22     44.48 o 
 -14  20   7     2852.82     3003.80    151.78 o 
 -12  20   7      261.55      169.52     52.43 o 
 -10  20   7        3.78      -26.98     41.69 o 
  -8  20   7        1.47      -10.18     40.15 o 
  -6  20   7      190.59      295.02     69.64 o 
  -4  20   7       76.26      167.12     73.06 o 
  -2  20   7      793.05      813.30     73.82 o 
   0  20   7      262.29      287.93     55.03 o 
   2  20   7      527.16      519.50     63.38 o 
   4  20   7      574.48      642.04     67.74 o 
   6  20   7      101.61       86.40     45.13 o 
   8  20   7      525.43      485.46     62.56 o 
  10  20   7     1117.92     1099.72     83.91 o 
  -5  21   7       97.11       35.54     78.98 o 
  -3  21   7     2804.75     3221.77    185.61 o 
  -1  21   7       10.94      -16.82     40.45 o 
   1  21   7       78.46       73.55     46.65 o 
 -42   0   8       16.08       64.17     79.97 o 
 -40   0   8     3032.08     2901.58    212.26 o 
 -38   0   8     1382.83     1209.54    100.86 o 
 -36   0   8     2607.30     2792.81    140.97 o 
 -34   0   8     1273.47     1175.19     98.40 o 
 -32   0   8     5519.55     5780.91    340.11 o 
 -30   0   8       32.25       64.45     45.53 o 
 -28   0   8    14533.21    13647.72    458.09 o 
 -26   0   8     6701.39     6660.07    211.87 o 
 -24   0   8     2484.53     2457.46    114.46 o 
 -22   0   8     6140.82     6071.30    231.51 o 
 -20   0   8    13466.86    13347.85    336.38 o 
 -18   0   8    37416.18    35641.61    775.29 o 
 -16   0   8    34500.38    31600.49   1449.80 o 
 -14   0   8     4683.23     5381.92    118.19 o 
 -12   0   8    15813.72    16578.57    301.32 o 
 -10   0   8    32428.10    30674.55    528.69 o 
  -8   0   8     1423.41     1498.72     52.69 o 
  -6   0   8     2490.38     3771.02    164.44 o 
  -4   0   8    22962.01    20681.19    442.20 o 
  -2   0   8    17197.19    17417.29    317.59 o 
   0   0   8      149.11      196.77     29.86 o 
   6   0   8    10690.95     9550.37    210.25 o 
   8   0   8     5299.62     4515.38    131.15 o 
  10   0   8    66202.98    69815.79   1457.39 o 
  12   0   8    28107.44    30399.24    650.81 o 
  14   0   8    10779.54    10212.25    208.12 o 
  16   0   8    29163.91    27935.49   1118.08 o 
  18   0   8     2153.42     2262.36    108.18 o 
  20   0   8       32.66       30.26     40.03 o 
  22   0   8      995.97     1241.07     90.52 o 
  24   0   8    10662.38    10290.29    292.33 o 
  26   0   8     2509.92     2591.36    126.59 o 
  28   0   8     1540.37     1567.04    116.99 o 
  30   0   8     2143.36     1757.99    164.38 o 
  32   0   8       19.76       42.16     47.23 o 
  34   0   8     1251.89      941.36     90.65 o 
  36   0   8     1361.53     1158.79    101.33 o 
  38   0   8      726.31      849.94     92.87 o 
 -43   1   8     1111.19     1280.53    300.62 o 
 -41   1   8     1004.66     1262.37    132.29 o 
 -39   1   8       10.43       17.47     40.09 o 
 -37   1   8      889.00      883.31     84.84 o 
 -35   1   8     1584.86     1729.02     80.99 o 
 -33   1   8     5072.43     4843.46    169.72 o 
 -31   1   8     3827.38     3802.35    110.44 o 
 -29   1   8     5122.99     5194.01    129.79 o 
 -27   1   8     5121.19     4727.00    120.92 o 
 -25   1   8       20.18       18.80     28.79 o 
 -23   1   8      511.86      427.43     58.71 o 
 -21   1   8    11047.44    11285.45    210.12 o 
 -19   1   8    22724.93    22131.36    422.43 o 
 -17   1   8     2744.23     2611.92     68.08 o 
 -15   1   8      251.84      249.72     37.10 o 
 -13   1   8    18835.59    19057.33    283.16 o 
 -11   1   8    68766.30    65236.73   1950.84 o 
  -9   1   8     8164.37     6483.77     97.15 o 
  -7   1   8    11706.59    11763.01    157.92 o 
  -5   1   8     5322.79     4787.19     84.19 o 
  -3   1   8     2921.96     3409.96     68.54 o 
  -1   1   8      225.09      176.43     19.77 o 
   1   1   8    52912.51    52748.94   1103.12 o 
   3   1   8     5894.62     5315.21     96.19 o 
   5   1   8    31066.07    30078.97    405.37 o 
   7   1   8    39373.82    39396.97    476.87 o 
   9   1   8     5334.70     4860.00     81.90 o 
  11   1   8     5965.07     5631.47     91.94 o 
  13   1   8    23304.94    22923.20    293.82 o 
  15   1   8     8334.87     8139.44    142.00 o 
  17   1   8     3224.76     3354.57     87.31 o 
  19   1   8     3932.47     3848.72    104.08 o 
  21   1   8     1239.26     1314.07     65.49 o 
  23   1   8      378.64      337.44     42.03 o 
  25   1   8      608.63      595.10     51.02 o 
  27   1   8    11333.51    11068.47    259.87 o 
  29   1   8     3330.11     3352.82    104.93 o 
  31   1   8     2307.60     2191.75     86.21 o 
  33   1   8       31.44       79.85     36.37 o 
  35   1   8      431.85      316.52     46.60 o 
  37   1   8      749.34      585.86     56.86 o 
  39   1   8     1395.49     1537.87     91.20 o 
 -42   2   8      939.67     1082.61    111.07 o 
 -40   2   8        4.98       -1.34     39.43 o 
 -38   2   8      295.37      285.60     54.54 o 
 -36   2   8     1564.88     1526.25    116.28 o 
 -34   2   8     2754.09     2842.83     97.89 o 
 -32   2   8     3222.97     3089.80    117.89 o 
 -30   2   8     9827.23     9765.46    200.38 o 
 -28   2   8       75.36      128.36     35.75 o 
 -26   2   8      277.38      246.46     39.49 o 
 -24   2   8     1689.91     1426.33     64.97 o 
 -22   2   8    13197.93    12423.34    249.95 o 
 -20   2   8    22970.73    22908.51    327.40 o 
 -18   2   8    16767.47    16840.51    248.65 o 
 -16   2   8     8541.21     9127.61    232.43 o 
 -14   2   8     8134.30     8651.60    140.75 o 
 -12   2   8       96.06      153.19     21.82 o 
 -10   2   8    14769.67    13981.57    236.89 o 
  -4   2   8    17357.10    18190.37    250.91 o 
  -2   2   8      944.61     1186.19     41.61 o 
   0   2   8    35824.54    36428.31    440.96 o 
   2   2   8    15384.01    15300.83    221.27 o 
   4   2   8    24859.12    25463.91    316.67 o 
   6   2   8     4958.09     3984.30     70.48 o 
   8   2   8     1230.69     1069.15     34.35 o 
  10   2   8     1238.57     1123.18     37.23 o 
  12   2   8     7212.78     6759.62    109.69 o 
  14   2   8      141.64      110.87     25.84 o 
  16   2   8    16743.64    16728.60    254.11 o 
  18   2   8    12618.04    12510.84    203.03 o 
  20   2   8     7897.19     8081.24    197.39 o 
  22   2   8     1014.32     1031.10     61.88 o 
  24   2   8       13.61        1.65     28.94 o 
  26   2   8       75.56       62.51     32.98 o 
  28   2   8     8878.31     9238.32    229.57 o 
  30   2   8     1342.12     1351.31     73.53 o 
  32   2   8      507.24      495.27     52.44 o 
  34   2   8      563.13      460.56     63.27 o 
  36   2   8      667.49      590.70     58.21 o 
  38   2   8      125.51       81.36     39.22 o 
 -43   3   8       27.52       17.02     68.12 o 
 -41   3   8       14.41       42.52     44.36 o 
 -39   3   8        7.47       20.47     42.17 o 
 -37   3   8      453.03      449.99     60.59 o 
 -35   3   8     2062.36     1846.89     80.10 o 
 -33   3   8     2014.20     2126.21     83.99 o 
 -31   3   8     1166.16     1198.19     67.21 o 
 -29   3   8     1549.79     1518.82    103.88 o 
 -27   3   8     1159.52     1083.31     61.46 o 
 -25   3   8     4747.69     4452.23    121.31 o 
 -23   3   8    12386.52    12278.37    227.60 o 
 -21   3   8    16026.08    16514.69    248.99 o 
 -19   3   8    21256.24    22745.84    359.97 o 
 -17   3   8    15379.04    14967.14    225.16 o 
 -15   3   8     5031.73     5116.67     97.48 o 
 -13   3   8    24650.34    25162.40    389.27 o 
 -11   3   8    34567.69    37675.03    504.31 o 
  -9   3   8    30754.11    33698.98    481.05 o 
  -7   3   8    27414.20    28402.57    378.52 o 
  -5   3   8     2164.26     2833.13     61.57 o 
  -3   3   8      181.77      194.90     19.76 o 
  -1   3   8    14088.41    14556.15    210.33 o 
   1   3   8    60883.54    62622.99   1053.14 o 
   3   3   8     6981.46     6990.27    105.86 o 
   5   3   8    13964.43    13241.28    177.99 o 
   7   3   8      128.08      326.90     22.40 o 
   9   3   8    11406.82    12526.80    171.11 o 
  11   3   8     2515.95     2502.25     65.47 o 
  13   3   8    12830.87    13094.72    205.78 o 
  15   3   8     7033.73     6638.90    124.57 o 
  17   3   8     4821.38     4254.13     94.58 o 
  19   3   8      686.50      854.66     70.85 o 
  21   3   8        1.06      -25.97     25.97 o 
  23   3   8     2585.92     2600.52    102.54 o 
  25   3   8      578.85      518.72     52.84 o 
  27   3   8      914.66      798.60     57.94 o 
  29   3   8     1317.15     1242.24     83.43 o 
  31   3   8     1624.52     1765.63     83.22 o 
  33   3   8      904.96      840.74     62.69 o 
  35   3   8       17.08       26.70     35.43 o 
  37   3   8      160.26      106.82     40.09 o 
 -42   4   8      654.50      545.72     67.55 o 
 -40   4   8      104.53      104.15     47.57 o 
 -38   4   8       23.69      -11.21     38.38 o 
 -36   4   8      543.51      528.33     73.97 o 
 -34   4   8     1496.82     1694.28    117.28 o 
 -32   4   8     1352.87     1426.37     74.24 o 
 -30   4   8      391.17      467.79     48.22 o 
 -28   4   8       14.26       52.41     31.87 o 
 -26   4   8      581.09      657.50     61.56 o 
 -24   4   8     6446.70     6348.79    142.71 o 
 -22   4   8     2919.75     2810.07     73.23 o 
 -20   4   8     2678.31     2701.27     69.99 o 
 -18   4   8     1785.38     1855.88     55.87 o 
 -16   4   8     5360.87     5445.06    104.28 o 
 -14   4   8      608.14      722.99     36.56 o 
 -12   4   8     9666.25     9858.13    157.64 o 
 -10   4   8    29009.71    32947.13    401.97 o 
  -8   4   8      245.48      181.24     18.40 o 
  -6   4   8     8474.24     7083.44    114.00 o 
  -4   4   8     2865.35     2384.42     50.69 o 
  -2   4   8    30249.06    36397.05    441.34 o 
   0   4   8     3058.26     3112.73     67.32 o 
   2   4   8     9733.44     8919.74    128.25 o 
   4   4   8     3101.99     3243.43     61.51 o 
   6   4   8      679.90      522.11     25.71 o 
   8   4   8     4899.19     5289.70    109.59 o 
  10   4   8     4881.31     4932.97     98.04 o 
  12   4   8     5649.34     5952.30    113.30 o 
  14   4   8     4831.39     4416.95     94.34 o 
  16   4   8     4906.42     5429.76    135.97 o 
  18   4   8     1194.45     1103.85     51.32 o 
  20   4   8      557.52      585.32     41.84 o 
  22   4   8       68.49       98.42     33.97 o 
  24   4   8     6428.23     6220.71    178.96 o 
  26   4   8      333.57      389.99     55.44 o 
  28   4   8      237.09      169.65     49.73 o 
  30   4   8      368.20      354.44     46.86 o 
  32   4   8      441.10      433.55     51.80 o 
  34   4   8        0.14       22.51     35.50 o 
  36   4   8       85.25      142.92     42.74 o 
  38   4   8     1467.25     1654.21     98.37 o 
 -41   5   8       20.01       14.30     43.40 o 
 -39   5   8      138.11      215.86     52.79 o 
 -37   5   8        1.78      -38.02     38.02 o 
 -35   5   8       39.42       61.81     42.96 o 
 -33   5   8      826.43      861.22     62.17 o 
 -31   5   8     1397.82     1314.18     70.95 o 
 -29   5   8      281.15      238.87     40.62 o 
 -27   5   8      732.87      766.39     55.04 o 
 -25   5   8     2113.95     2203.54     94.33 o 
 -23   5   8       31.38       47.01     25.05 o 
 -21   5   8      706.05      696.97     49.06 o 
 -19   5   8      193.62      250.31     29.24 o 
 -17   5   8     3959.98     4115.60     88.40 o 
 -15   5   8      140.96      198.76     25.85 o 
 -13   5   8     2387.56     2878.85     68.69 o 
 -11   5   8        5.48       12.49     14.27 o 
  -9   5   8     2056.11     1836.72     43.56 o 
  -7   5   8    19432.24    21536.93    295.59 o 
  -5   5   8     2287.05     2435.10     54.92 o 
  -3   5   8     3434.35     3599.14     65.99 o 
  -1   5   8    29484.34    31565.64    387.56 o 
   1   5   8     1540.68     1575.34     47.27 o 
   3   5   8      125.93       99.84     18.19 o 
   5   5   8     1521.23     1745.63     43.14 o 
   7   5   8     3259.40     3971.15     70.67 o 
   9   5   8     2907.35     3221.19    102.16 o 
  11   5   8        1.29       33.40     22.19 o 
  13   5   8      352.10      354.72     33.41 o 
  15   5   8       12.57       30.22     24.12 o 
  17   5   8        9.19      -22.52     22.52 o 
  19   5   8     1812.91     1787.54     63.12 o 
  21   5   8     1036.70     1000.13     52.63 o 
  23   5   8     1782.55     1706.52     75.72 o 
  25   5   8     1935.39     1860.34     80.19 o 
  27   5   8     4885.13     4777.44    131.01 o 
  29   5   8      107.50        2.06     33.09 o 
  31   5   8       11.37       28.84     39.39 o 
  33   5   8      250.51      288.84     52.35 o 
  35   5   8      116.06      118.98     46.08 o 
  37   5   8      185.85      212.70     52.38 o 
 -42   6   8       66.91       30.85     45.19 o 
 -40   6   8      624.37      882.01     97.16 o 
 -38   6   8      371.76      527.07     66.95 o 
 -36   6   8      268.32      263.06     54.37 o 
 -34   6   8        3.22       20.14     38.00 o 
 -32   6   8       28.13       45.54     34.64 o 
 -30   6   8       32.45       12.59     32.44 o 
 -28   6   8      552.10      493.54     65.83 o 
 -26   6   8     2429.80     2238.37     81.78 o 
 -24   6   8     1462.57     1448.32     73.55 o 
 -22   6   8       93.78       20.25     26.21 o 
 -20   6   8        2.58       20.43     22.98 o 
 -18   6   8     5230.26     5692.47    111.39 o 
 -16   6   8       45.48       67.32     23.26 o 
 -14   6   8     1127.55     1161.27     45.83 o 
 -12   6   8        2.01        4.62     14.98 o 
 -10   6   8       61.82       59.01     16.56 o 
  -8   6   8      234.18      290.72     23.79 o 
  -6   6   8    12028.36    12160.42    199.33 o 
  -4   6   8     9137.83     9294.64    134.01 o 
  -2   6   8      189.85      302.29     28.92 o 
   0   6   8      324.23      260.35     20.80 o 
   2   6   8     2219.57     2602.59     62.55 o 
   4   6   8       38.19       16.06     15.83 o 
   6   6   8       58.19       72.22     17.48 o 
   8   6   8       16.56       19.65     21.35 o 
  10   6   8      747.13      834.69     45.75 o 
  12   6   8     1412.41     1423.45     52.49 o 
  14   6   8      146.44       86.72     26.37 o 
  16   6   8     3095.19     3210.80     82.27 o 
  18   6   8      439.65      446.81     38.96 o 
  20   6   8       64.52       67.77     28.82 o 
  22   6   8      124.30      205.33     34.90 o 
  24   6   8       43.46       21.70     32.39 o 
  26   6   8      217.91      211.99     48.53 o 
  28   6   8      177.92      146.98     47.14 o 
  30   6   8      182.18       99.71     53.70 o 
  32   6   8       14.69        0.44     38.52 o 
  34   6   8      153.12      185.20     50.24 o 
  36   6   8      357.69      256.97     55.27 o 
 -41   7   8      174.13      284.74     59.61 o 
 -39   7   8      263.68      377.99     94.28 o 
 -37   7   8      440.43      298.72     56.83 o 
 -35   7   8     2345.94     2158.80    103.52 o 
 -33   7   8      787.38      782.25     71.16 o 
 -31   7   8      478.20      561.18     54.29 o 
 -29   7   8      193.51      224.06     41.78 o 
 -27   7   8     1667.77     1438.02     69.80 o 
 -25   7   8      606.29      619.54     43.89 o 
 -23   7   8     5130.90     4894.29    107.76 o 
 -21   7   8       41.82      109.59     28.13 o 
 -19   7   8     1122.02     1268.32     53.12 o 
 -17   7   8       77.75      102.93     27.91 o 
 -15   7   8      646.75      797.35     41.60 o 
 -13   7   8     6241.59     7034.37    126.75 o 
 -11   7   8     1159.33     1282.56     38.90 o 
  -9   7   8     1053.61     1081.26     36.99 o 
  -7   7   8     3556.86     3225.91     67.74 o 
  -5   7   8     1851.18     1780.27     61.92 o 
  -3   7   8      100.97      115.37     17.57 o 
  -1   7   8     1226.28     1409.92     38.56 o 
   1   7   8       61.76       26.03     19.92 o 
   3   7   8     6399.69     7433.65    142.91 o 
   5   7   8      631.49      628.95     35.11 o 
   7   7   8      736.64      639.44     58.34 o 
   9   7   8      585.50      630.46     44.95 o 
  11   7   8     3841.60     3978.19    102.42 o 
  13   7   8      866.21      711.27     49.31 o 
  15   7   8     2898.47     2844.76    100.75 o 
  17   7   8     2555.24     2442.11    106.48 o 
  19   7   8        1.55       41.29     31.44 o 
  21   7   8       37.16       73.49     34.06 o 
  23   7   8       13.33      -10.93     30.88 o 
  25   7   8       13.20      -16.93     32.52 o 
  27   7   8     1983.43     2132.62    202.42 o 
  29   7   8     2261.55     2369.06    110.81 o 
  31   7   8        0.98      -19.31     48.42 o 
  33   7   8        0.76      -22.25     38.00 o 
  35   7   8       40.19      110.43     47.51 o 
 -40   8   8        9.64       63.71     45.31 o 
 -38   8   8        3.46       25.56     44.81 o 
 -36   8   8      506.35      516.88     65.16 o 
 -34   8   8      403.39      407.39     59.03 o 
 -32   8   8      427.80      597.18     85.20 o 
 -30   8   8       21.42       28.56     34.23 o 
 -28   8   8      227.99      158.68     39.33 o 
 -26   8   8     2557.93     2532.73     77.65 o 
 -24   8   8      104.50      132.10     30.47 o 
 -22   8   8     2969.34     2899.33     79.60 o 
 -20   8   8     1931.82     2032.26     64.72 o 
 -18   8   8     1857.38     1724.02     59.28 o 
 -16   8   8      241.43      195.09     28.68 o 
 -14   8   8      695.86      747.17     41.21 o 
 -12   8   8     3266.63     3311.09     73.53 o 
 -10   8   8     2216.14     2174.50     52.74 o 
  -8   8   8     2798.29     2794.25     63.74 o 
  -6   8   8      125.67       78.04     19.27 o 
  -4   8   8     1146.18      944.44     42.32 o 
  -2   8   8     7418.75     7468.69    130.87 o 
   0   8   8     4960.08     5327.93    108.69 o 
   2   8   8     9193.36     8632.16    145.86 o 
   4   8   8    16307.39    16124.35    284.56 o 
   6   8   8     4340.58     4277.16     90.96 o 
   8   8   8       35.16       64.88     27.90 o 
  10   8   8      571.60      632.61     63.13 o 
  12   8   8       19.60        8.07     28.16 o 
  14   8   8     1028.93      957.23     63.98 o 
  16   8   8     5961.72     6183.47    168.72 o 
  18   8   8     1666.54     1706.68     73.46 o 
  20   8   8       63.80       97.54     36.41 o 
  22   8   8       29.36       35.27     33.26 o 
  24   8   8       38.38       43.64     34.02 o 
  26   8   8       14.34       10.50     34.23 o 
  28   8   8      896.01      745.83     70.45 o 
  30   8   8     1350.69     1429.18    130.40 o 
  32   8   8      345.06      346.40     59.16 o 
  34   8   8      204.64      167.04     50.28 o 
 -39   9   8      189.55      213.56     55.84 o 
 -37   9   8     1325.86     1234.31    148.41 o 
 -35   9   8       23.58       15.18     42.28 o 
 -33   9   8     1900.73     1982.91    153.01 o 
 -31   9   8      729.71      736.32     68.50 o 
 -29   9   8      147.17       86.60     36.78 o 
 -27   9   8     2694.44     2341.51     76.05 o 
 -25   9   8     1362.55     1398.63     61.66 o 
 -23   9   8      926.96     1071.90     57.68 o 
 -21   9   8      283.16      199.51     32.50 o 
 -19   9   8       87.92       72.20     26.81 o 
 -17   9   8       63.01       64.99     25.54 o 
 -15   9   8     1431.52     1499.94     60.32 o 
 -13   9   8      813.21      722.62     41.57 o 
 -11   9   8     1836.10     1968.20     58.53 o 
  -9   9   8      243.38      237.74     28.39 o 
  -7   9   8     2399.63     2446.18     81.51 o 
  -5   9   8     5000.41     5067.25    110.50 o 
  -3   9   8       11.50       33.27     22.85 o 
  -1   9   8      258.06      276.74     30.68 o 
   1   9   8     5181.54     4946.92    103.99 o 
   3   9   8     1728.51     1612.71     53.59 o 
   5   9   8     2636.15     2613.33     68.23 o 
   7   9   8     1439.89     1440.99     67.54 o 
   9   9   8      456.93      454.11     43.46 o 
  11   9   8      942.06      918.69     55.91 o 
  13   9   8     4369.25     3851.36    120.41 o 
  15   9   8     6688.86     6597.28    153.47 o 
  17   9   8     2990.33     3182.70     97.87 o 
  19   9   8     1619.16     1437.27     85.36 o 
  21   9   8      171.18      143.87     37.60 o 
  23   9   8      542.81      500.98     56.70 o 
  25   9   8     3873.26     4014.78    119.01 o 
  27   9   8     2184.12     2333.60     91.22 o 
  29   9   8     1314.39     1268.73    113.54 o 
  31   9   8     1630.51     1654.52    100.56 o 
  33   9   8       26.80       -6.94     40.79 o 
  35   9   8      286.11      226.52     84.91 o 
 -38  10   8      546.23      578.96     71.30 o 
 -36  10   8      779.59      794.32    160.70 o 
 -34  10   8      401.01      488.28     64.83 o 
 -32  10   8       71.87      143.62     48.62 o 
 -30  10   8      220.78      239.89     52.43 o 
 -28  10   8      775.51      682.90     55.02 o 
 -26  10   8      462.92      474.12     42.98 o 
 -24  10   8      108.32      118.71     31.79 o 
 -22  10   8      140.34      263.50     72.96 o 
 -20  10   8      885.02      975.69     57.29 o 
 -18  10   8     5163.38     4367.94    129.32 o 
 -16  10   8     1634.52     1688.49     68.61 o 
 -14  10   8     1446.11     1515.19     65.03 o 
 -12  10   8     1425.04     1512.40     64.84 o 
 -10  10   8     3554.74     3311.02     79.07 o 
  -8  10   8      226.44      280.86     34.05 o 
  -6  10   8     6384.39     6389.97    182.83 o 
  -4  10   8      849.67      942.99     49.39 o 
  -2  10   8     1025.50     1128.59     53.50 o 
   0  10   8      937.36      974.42     46.28 o 
   2  10   8     5920.64     6369.71    121.30 o 
   4  10   8    10554.74    10518.94    174.79 o 
   6  10   8     3795.20     3509.97    144.92 o 
   8  10   8      775.88      748.54     52.14 o 
  10  10   8     1110.17      929.87     56.67 o 
  12  10   8    10637.31     9537.56    192.64 o 
  14  10   8     8301.25     8014.25    171.96 o 
  16  10   8     6661.79     6677.51    157.32 o 
  18  10   8     5102.57     5283.21    134.33 o 
  20  10   8     2505.95     2445.25     89.50 o 
  22  10   8       38.13       67.21     36.03 o 
  24  10   8     3431.11     3483.77    110.20 o 
  26  10   8     4702.31     4652.52    144.49 o 
  28  10   8     3799.46     4211.56    126.26 o 
  30  10   8      585.67      587.70     70.16 o 
  32  10   8        5.54      -34.99     41.11 o 
  34  10   8       66.18       81.94     74.05 o 
 -37  11   8      139.68      137.26     50.45 o 
 -35  11   8      545.31      391.82     73.93 o 
 -33  11   8     2225.77     2211.24    126.91 o 
 -31  11   8      784.92      747.57    147.10 o 
 -29  11   8       84.67       90.14     40.52 o 
 -27  11   8        0.54      -27.62     29.70 o 
 -25  11   8     1493.24     1547.37     73.55 o 
 -23  11   8      346.41      382.89     45.44 o 
 -21  11   8     3547.99     3714.48    105.83 o 
 -19  11   8     1490.12     1503.51     69.00 o 
 -17  11   8       79.06       51.68     31.05 o 
 -15  11   8     3212.21     2992.65     89.91 o 
 -13  11   8       45.25       53.76     29.55 o 
 -11  11   8       49.99       12.37     27.15 o 
  -9  11   8     3213.12     3330.97     81.70 o 
  -7  11   8    22490.34    22042.98    354.90 o 
  -5  11   8     9312.92     9150.05    173.88 o 
  -3  11   8     5581.40     5390.22    120.18 o 
  -1  11   8     1877.45     1716.91     60.03 o 
   1  11   8     3262.65     2954.43     85.94 o 
   3  11   8     8996.48     8772.82    197.84 o 
   5  11   8    12329.10    12380.42    310.65 o 
   7  11   8     7777.50     7864.12    170.86 o 
   9  11   8      452.45      523.79     48.37 o 
  11  11   8     1675.91     1365.23     72.96 o 
  13  11   8      516.02      320.79     55.29 o 
  15  11   8     3901.73     4339.85    119.67 o 
  17  11   8     6875.57     7238.45    165.62 o 
  19  11   8     7817.38     7726.70    242.96 o 
  21  11   8     1447.53     1287.63    126.40 o 
  23  11   8     1127.19     1257.26     83.79 o 
  25  11   8      675.34      659.12     87.78 o 
  27  11   8     2421.87     2537.44    115.60 o 
  29  11   8     2023.72     2016.98    251.78 o 
  31  11   8      160.69      136.78     51.76 o 
 -36  12   8      617.19      642.89     88.59 o 
 -34  12   8     1884.83     2061.53    183.14 o 
 -32  12   8      997.13      938.16    224.11 o 
 -30  12   8     1252.70     1202.93    353.94 o 
 -28  12   8      671.71      626.47     64.26 o 
 -26  12   8      843.46      744.93     56.92 o 
 -24  12   8     5730.37     5381.68    136.68 o 
 -22  12   8    11102.76    11037.33    291.27 o 
 -20  12   8     3068.62     3056.24     94.60 o 
 -18  12   8     3386.03     3255.94     97.61 o 
 -16  12   8     1179.43     1238.82     83.22 o 
 -14  12   8      917.88      837.98     54.81 o 
 -12  12   8      124.33      137.32     35.25 o 
 -10  12   8     1945.47     1797.52     69.43 o 
  -8  12   8     2550.82     2238.60     82.59 o 
  -6  12   8    11752.04    11357.08    208.57 o 
  -4  12   8     5774.30     6013.30    132.45 o 
  -2  12   8        6.55       12.23     25.62 o 
   0  12   8      290.36      260.99     34.11 o 
   2  12   8     3843.16     3888.39     92.92 o 
   4  12   8      194.61      240.25     39.25 o 
   6  12   8    10433.99    10132.88    202.26 o 
   8  12   8    13331.02    13332.34    249.17 o 
  10  12   8     1807.16     1596.97     73.25 o 
  12  12   8       59.55       54.67     33.65 o 
  14  12   8    10256.52     9887.50    414.44 o 
  16  12   8     5594.83     5215.53    135.47 o 
  18  12   8     2614.48     2830.16     97.10 o 
  20  12   8     4247.72     4684.01    244.47 o 
  22  12   8      472.72      556.86     56.49 o 
  24  12   8      318.92      438.87     81.79 o 
  26  12   8      570.98      624.33     75.38 o 
  28  12   8      851.15      799.48     79.80 o 
  30  12   8     2255.79     2647.85    187.58 o 
 -33  13   8     1299.69      968.51    137.23 o 
 -31  13   8      899.46      763.96    119.95 o 
 -29  13   8      368.91      378.34     57.29 o 
 -27  13   8      124.21      128.04     45.63 o 
 -25  13   8      845.83      852.16     60.04 o 
 -23  13   8      860.10      992.24     62.95 o 
 -21  13   8      410.35      478.54     49.01 o 
 -19  13   8     1435.32     1587.53     74.11 o 
 -17  13   8      214.67      198.24     38.86 o 
 -15  13   8       71.01       51.55     31.86 o 
 -13  13   8     4793.85     4771.22    121.26 o 
 -11  13   8     6042.60     6135.70    141.18 o 
  -9  13   8     2034.73     1953.34     74.23 o 
  -7  13   8     4387.82     4335.10    109.78 o 
  -5  13   8     5213.78     5453.90    126.89 o 
  -3  13   8     1585.42     1584.20     74.92 o 
  -1  13   8     2421.19     2500.15     85.34 o 
   1  13   8     1309.55     1416.69     62.50 o 
   3  13   8     1018.29      968.72     59.86 o 
   5  13   8     1248.81     1176.22     80.80 o 
   7  13   8     1847.67     1834.04     77.50 o 
   9  13   8     7643.38     7417.52    236.12 o 
  11  13   8       14.14       17.93     31.72 o 
  13  13   8     2091.84     1925.96    143.21 o 
  15  13   8      510.30      538.23     84.22 o 
  17  13   8     1143.89     1145.28    107.87 o 
  19  13   8      692.47      732.27     60.08 o 
  21  13   8      108.93       88.41     38.04 o 
  23  13   8      143.66      115.57     49.61 o 
  25  13   8     2497.36     2510.83    138.25 o 
  27  13   8     2333.46     2748.48    104.54 o 
  29  13   8     1173.76     1219.41    156.87 o 
 -32  14   8      731.21      497.58    112.55 o 
 -30  14   8      798.11      819.80    259.16 o 
 -28  14   8       77.93       17.66     48.81 o 
 -26  14   8      422.88      348.52     72.07 o 
 -24  14   8      694.43      672.77     90.39 o 
 -22  14   8      102.23      173.96     40.69 o 
 -20  14   8      326.42      433.83     47.79 o 
 -18  14   8      725.84      843.06     58.06 o 
 -16  14   8        4.42       32.87     33.60 o 
 -14  14   8      112.08      119.18     36.48 o 
 -12  14   8     5088.32     5073.05    127.59 o 
 -10  14   8     5782.10     5353.91    130.94 o 
  -8  14   8     3763.33     3685.36     92.46 o 
  -6  14   8      441.53      408.69     56.56 o 
  -4  14   8       91.37      109.65     34.35 o 
  -2  14   8     1412.69     1394.89     72.39 o 
   0  14   8     4003.30     3806.78    109.13 o 
   2  14   8     1945.06     1873.18     77.73 o 
   4  14   8     3733.72     3476.87    105.79 o 
   6  14   8      164.97      125.09     38.73 o 
   8  14   8      123.87      165.66     39.57 o 
  10  14   8       52.07       66.19     36.23 o 
  12  14   8     1424.74     1371.45     96.19 o 
  14  14   8       80.58      109.63     38.06 o 
  16  14   8     1707.64     1753.66     86.92 o 
  18  14   8      737.02      760.91     75.59 o 
  20  14   8       88.97      174.78     45.13 o 
  22  14   8     1616.88     1734.48    263.62 o 
  24  14   8     2299.26     2262.30    159.17 o 
  26  14   8     1004.27     1049.87     72.83 o 
  28  14   8     1113.15     1067.13     75.16 o 
 -31  15   8      725.92      623.95    122.42 o 
 -29  15   8      502.15      543.40     79.66 o 
 -27  15   8       28.07      -26.95     45.29 o 
 -25  15   8      521.25      550.05    106.13 o 
 -23  15   8     2867.81     3037.53    142.70 o 
 -21  15   8      400.02      464.39     59.36 o 
 -19  15   8      286.58      183.24     47.15 o 
 -17  15   8     1249.08     1210.36     67.10 o 
 -15  15   8       28.54       82.29     35.58 o 
 -13  15   8        2.99       -2.90     30.51 o 
 -11  15   8      368.57      402.77     49.02 o 
  -9  15   8     1764.74     1956.13     77.35 o 
  -7  15   8      265.73      290.04     37.50 o 
  -5  15   8      121.90      163.26     37.26 o 
  -3  15   8      230.08      257.46     39.42 o 
  -1  15   8       28.64       -0.51     32.16 o 
   1  15   8      253.52      314.08     45.64 o 
   3  15   8      377.96      478.08     57.57 o 
   5  15   8     2855.47     2804.54    129.02 o 
   7  15   8     2474.15     2514.87     92.36 o 
   9  15   8      213.79      279.52     46.08 o 
  11  15   8      633.96      772.30     74.32 o 
  13  15   8     1028.52      973.46     66.22 o 
  15  15   8      495.96      544.34     79.47 o 
  17  15   8      747.39      709.09     60.19 o 
  19  15   8      889.62     1087.87     84.71 o 
  21  15   8        2.64      -32.62     32.62 o 
  23  15   8      383.18      324.63     50.29 o 
  25  15   8      892.58      766.65     67.04 o 
 -28  16   8      485.31      458.03     74.69 o 
 -26  16   8      124.08      146.05     89.35 o 
 -24  16   8      294.08      301.19     64.52 o 
 -22  16   8      208.40      224.85     60.58 o 
 -20  16   8     1005.16      997.85     74.82 o 
 -18  16   8      166.82      192.91     47.49 o 
 -16  16   8      887.94      952.13    118.54 o 
 -14  16   8      242.23      163.23     45.72 o 
 -12  16   8     1885.11     1974.68    173.86 o 
 -10  16   8       59.71       -1.71     37.11 o 
  -8  16   8     1343.62     1510.18     73.72 o 
  -6  16   8     3560.16     3393.58    152.86 o 
  -4  16   8     5589.27     5228.91    186.10 o 
  -2  16   8      744.65      619.68     66.63 o 
   0  16   8     1931.47     1624.38    118.61 o 
   2  16   8     1406.24     1253.52     71.37 o 
   4  16   8      580.51      576.83     54.95 o 
   6  16   8     2192.65     2100.91     87.75 o 
   8  16   8     1791.74     1863.60    131.81 o 
  10  16   8        3.19       -0.71     34.05 o 
  12  16   8     1018.56      943.09     66.33 o 
  14  16   8     2253.31     2184.51    101.69 o 
  16  16   8      535.89      476.60     54.95 o 
  18  16   8      373.84      330.91     50.27 o 
  20  16   8      481.20      324.43     58.88 o 
  22  16   8        0.70       -1.63     37.61 o 
  24  16   8      205.55      282.05     62.64 o 
 -25  17   8      425.56      507.86     76.73 o 
 -23  17   8        4.02      -32.12     43.87 o 
 -21  17   8      790.92      904.54     91.45 o 
 -19  17   8     2399.16     2360.01    128.35 o 
 -17  17   8      904.49      898.18     73.00 o 
 -15  17   8       32.15       38.82     41.75 o 
 -13  17   8      209.50      350.61     68.45 o 
 -11  17   8     2300.57     2403.26    103.86 o 
  -9  17   8      249.65      311.82     53.20 o 
  -7  17   8      460.90      455.52     57.31 o 
  -5  17   8     1343.72     1298.75    113.43 o 
  -3  17   8       46.99       11.40     37.52 o 
  -1  17   8       85.25      116.64     61.93 o 
   1  17   8      527.99      555.49     71.75 o 
   3  17   8      567.17      691.92     92.58 o 
   5  17   8       72.80       71.56     43.63 o 
   7  17   8      194.69      268.06     46.74 o 
   9  17   8        0.57       -3.37     35.56 o 
  11  17   8      381.43      373.96     52.50 o 
  13  17   8       58.10       78.06     39.71 o 
  15  17   8       50.20       14.80     37.96 o 
  17  17   8       39.63       90.64     41.71 o 
  19  17   8        0.55      -12.70     37.73 o 
  21  17   8       43.94       -5.67     38.12 o 
 -22  18   8       54.69       38.69     51.47 o 
 -20  18   8      306.44      286.07     67.03 o 
 -18  18   8        7.59      -14.38     66.64 o 
 -16  18   8      155.42      128.93     46.28 o 
 -14  18   8        1.07        2.39     39.31 o 
 -12  18   8        3.42       43.53     41.83 o 
 -10  18   8       20.96       19.56     39.84 o 
  -8  18   8      457.25      408.89     58.29 o 
  -6  18   8      412.17      445.43     59.44 o 
  -4  18   8      512.06      492.09     75.36 o 
  -2  18   8        3.54        7.64     44.97 o 
   0  18   8       32.15        6.54     38.85 o 
   2  18   8        3.23       -5.40     37.32 o 
   4  18   8      249.40      224.22     51.51 o 
   6  18   8      272.85      283.27     55.00 o 
   8  18   8      338.36      236.55     52.03 o 
  10  18   8      303.42      295.43     60.79 o 
  12  18   8       17.88       21.16     40.57 o 
  14  18   8      132.25      186.03     51.17 o 
  16  18   8       87.81      132.26     62.37 o 
  18  18   8        2.20      -31.76     40.07 o 
 -19  19   8      195.02      216.30     63.24 o 
 -17  19   8       39.31        6.11     52.54 o 
 -15  19   8       81.48      123.24     48.92 o 
 -13  19   8       68.37      100.67     47.21 o 
 -11  19   8      261.80      283.39     56.20 o 
  -9  19   8      840.31      790.45     71.84 o 
  -7  19   8      375.48      198.94     61.12 o 
  -5  19   8      118.70      187.60     60.72 o 
  -3  19   8      176.68      113.02     92.31 o 
  -1  19   8      254.13      222.21     52.16 o 
   1  19   8        1.34       22.14     40.61 o 
   3  19   8      293.21      324.84     55.72 o 
   5  19   8      340.70      459.26     61.09 o 
   7  19   8      316.06      298.29     54.87 o 
   9  19   8       22.57       28.60     42.19 o 
  11  19   8      278.25      359.65     57.30 o 
  13  19   8        8.28       38.65     47.90 o 
 -14  20   8        0.17        0.95     43.17 o 
 -12  20   8      115.51       90.28     57.12 o 
 -10  20   8      134.26      174.99     51.08 o 
  -8  20   8      276.96      343.31     74.05 o 
  -6  20   8      260.21      145.23     59.33 o 
  -4  20   8      262.58      401.49     71.95 o 
  -2  20   8       42.93       65.78     52.84 o 
   0  20   8       18.32       43.52     42.76 o 
   2  20   8      709.12      809.51     73.99 o 
   4  20   8        9.20       -1.22     41.41 o 
   6  20   8     1489.77     1706.20    225.10 o 
   8  20   8       84.42      192.11     60.17 o 
 -43   1   9       24.18       86.39     58.64 o 
 -41   1   9      747.52      699.43    147.64 o 
 -39   1   9       92.67       69.33     38.52 o 
 -37   1   9        7.25      -15.87     32.83 o 
 -35   1   9     1964.89     2027.01     84.38 o 
 -33   1   9     1990.54     1974.48     82.40 o 
 -31   1   9     2371.75     2306.87     86.36 o 
 -29   1   9      216.53      247.97     40.93 o 
 -27   1   9       59.90       42.59     31.26 o 
 -25   1   9     2411.21     2284.16     79.43 o 
 -23   1   9    25214.27    24953.45    413.61 o 
 -21   1   9     5364.43     5231.32    122.41 o 
 -19   1   9     4211.35     4285.46    106.46 o 
 -17   1   9     3158.55     3638.46     77.63 o 
 -15   1   9      927.47     1230.31     42.39 o 
 -13   1   9     5016.65     4432.54     86.78 o 
 -11   1   9     5296.94     5098.82     82.66 o 
  -9   1   9    13104.88    15087.69    198.69 o 
  -7   1   9    21785.45    23122.24    290.40 o 
  -5   1   9     8526.55     9332.30    144.15 o 
  -3   1   9     1747.37     2053.69     52.74 o 
  -1   1   9     6421.40     5457.60     90.13 o 
   1   1   9        7.08       22.44     16.58 o 
   3   1   9       35.07      153.22     20.95 o 
   5   1   9     1949.57     2206.48     55.93 o 
   7   1   9     2849.53     3031.28     61.47 o 
   9   1   9     4515.38     4593.54     81.29 o 
  11   1   9      757.80      910.93     35.05 o 
  13   1   9      182.75      166.68     27.51 o 
  15   1   9        1.03        0.25     21.57 o 
  17   1   9      130.07      116.59     37.77 o 
  19   1   9      622.64      669.13     50.96 o 
  21   1   9     5858.18     5661.72    136.10 o 
  23   1   9      846.36      923.34     59.40 o 
  25   1   9       17.42       19.78     31.24 o 
  27   1   9       79.22       99.52     35.18 o 
  29   1   9       10.60       41.44     33.99 o 
  31   1   9        9.64      -19.50     31.93 o 
  33   1   9     1023.62      886.86     74.38 o 
  35   1   9      353.57      341.52     48.61 o 
  37   1   9      405.66      421.48     53.31 o 
 -42   2   9      321.59      534.03     77.70 o 
 -40   2   9       74.29       28.79     41.73 o 
 -38   2   9      127.95       92.72     38.64 o 
 -36   2   9      282.21      213.22     43.71 o 
 -34   2   9      645.51      559.40     54.43 o 
 -32   2   9      520.01      553.97     73.53 o 
 -30   2   9     1562.83     1363.89     69.39 o 
 -28   2   9      488.14      537.09     48.93 o 
 -26   2   9     2451.80     2227.89     79.31 o 
 -24   2   9      134.11      137.46     33.94 o 
 -22   2   9      569.10      495.55     44.52 o 
 -20   2   9      296.07      320.84     37.65 o 
 -18   2   9       88.33       16.40     20.64 o 
 -16   2   9      990.79      837.20     53.61 o 
 -14   2   9       94.18      212.01     24.57 o 
 -12   2   9     1019.04      820.79     43.28 o 
 -10   2   9     2009.01     2141.73     46.40 o 
  -8   2   9       15.16        1.97     14.78 o 
  -6   2   9     1122.48     1517.42     51.64 o 
  -4   2   9     1529.59     1494.22     59.58 o 
  -2   2   9     2241.02     1892.61     50.45 o 
   0   2   9       64.37      154.23     20.05 o 
   2   2   9    10330.37     9960.53    156.80 o 
   4   2   9     1695.56     1720.79     44.46 o 
   6   2   9     1027.63     1045.46     44.30 o 
   8   2   9     4383.41     4161.14     75.45 o 
  10   2   9    11307.67    10754.54    154.07 o 
  12   2   9     3769.63     3478.49     95.24 o 
  14   2   9     2247.75     2569.03     69.23 o 
  16   2   9     1345.45     1207.76     51.30 o 
  18   2   9     5719.46     5555.11    134.37 o 
  20   2   9     3744.57     3490.42    122.50 o 
  22   2   9     2841.52     2882.19     92.69 o 
  24   2   9     1856.99     1747.30    132.24 o 
  26   2   9     1956.03     1961.00     81.16 o 
  28   2   9      395.29      418.34     49.43 o 
  30   2   9     1016.71     1022.15     70.20 o 
  32   2   9     1064.43     1042.70     90.87 o 
  34   2   9     3458.16     3602.18    122.37 o 
  36   2   9      351.26      366.11     55.15 o 
  38   2   9       26.79       12.73     36.97 o 
 -43   3   9      305.74      522.57     67.50 o 
 -41   3   9      397.29      318.47     59.01 o 
 -39   3   9     2120.52     1743.00    125.07 o 
 -37   3   9     1575.66     1378.48     76.39 o 
 -35   3   9      653.73      664.41     58.00 o 
 -33   3   9      116.04      135.54     38.88 o 
 -31   3   9        1.87       22.03     33.05 o 
 -29   3   9       14.31        0.62     30.12 o 
 -27   3   9       25.82       56.26     30.98 o 
 -25   3   9     1954.15     1982.96     76.01 o 
 -23   3   9     6193.16     5736.35    208.05 o 
 -21   3   9     2105.23     2143.46     74.79 o 
 -19   3   9     6869.72     7168.97    148.25 o 
 -17   3   9     9321.36     9388.75    156.11 o 
 -15   3   9     1540.24     1189.09     50.29 o 
 -13   3   9    21433.72    23094.77    327.54 o 
 -11   3   9      871.06      610.56     38.12 o 
  -9   3   9      383.86      489.59     24.84 o 
  -7   3   9       78.76      106.54     18.44 o 
  -5   3   9     7766.81     8328.82    131.53 o 
  -3   3   9    13412.89    11002.95    153.62 o 
  -1   3   9    19647.01    19618.30    276.17 o 
   1   3   9    18258.63    18291.15    238.02 o 
   3   3   9    14371.39    14623.84    196.35 o 
   5   3   9     5209.72     5526.28     91.31 o 
   7   3   9       61.68      142.01     19.87 o 
   9   3   9      681.62      508.90     38.65 o 
  11   3   9      299.16      259.08     30.18 o 
  13   3   9      889.79      920.82     45.17 o 
  15   3   9     2095.16     2126.21     64.21 o 
  17   3   9     2802.12     2402.96     69.88 o 
  19   3   9     1761.73     1820.78     74.14 o 
  21   3   9      913.20      815.01     57.30 o 
  23   3   9       76.99       92.87     38.56 o 
  25   3   9     2753.12     2787.16     94.44 o 
  27   3   9     2981.52     2747.64     94.93 o 
  29   3   9      736.12      781.32     60.98 o 
  31   3   9     2032.69     2059.85     86.19 o 
  33   3   9     2030.92     2006.54    245.83 o 
  35   3   9     3255.45     3539.98    304.57 o 
  37   3   9      106.87       92.40     40.97 o 
 -42   4   9       37.85       77.89     46.55 o 
 -40   4   9     1643.21     1407.85    141.95 o 
 -38   4   9     2261.66     2226.12    105.61 o 
 -36   4   9     2036.29     1744.75     99.68 o 
 -34   4   9       15.88        3.11     33.75 o 
 -32   4   9      146.44       69.73     45.49 o 
 -30   4   9      567.93      545.85     51.08 o 
 -28   4   9     6277.45     5916.63    163.29 o 
 -26   4   9    15714.42    15074.47    500.03 o 
 -24   4   9    21188.55    20547.06    348.76 o 
 -22   4   9      540.19      536.64     46.30 o 
 -20   4   9     2445.15     2313.81     65.25 o 
 -18   4   9    12941.20    13420.04    209.83 o 
 -16   4   9    30920.18    30439.27    422.33 o 
 -14   4   9     7649.77     7090.46    126.15 o 
 -12   4   9     9329.86     9075.44    152.10 o 
 -10   4   9      121.22       43.57     15.08 o 
  -8   4   9     8212.49     8478.71    123.92 o 
  -6   4   9      328.46      419.64     26.44 o 
  -4   4   9    10269.22    10258.01    145.72 o 
  -2   4   9     7521.68     7243.94    110.86 o 
   0   4   9    14679.51    13583.72    202.57 o 
   2   4   9     4072.90     3813.24     70.41 o 
   4   4   9      491.54      514.58     31.82 o 
   6   4   9      107.49       61.05     17.54 o 
   8   4   9    25806.96    25143.36    356.47 o 
  10   4   9     2392.05     2079.48     60.69 o 
  12   4   9     1158.47     1189.55     50.27 o 
  14   4   9     5228.94     4933.46    134.38 o 
  16   4   9     6192.83     6395.94    185.07 o 
  18   4   9     3558.82     3549.13     88.18 o 
  20   4   9       30.08       41.13     27.19 o 
  22   4   9      476.12      500.53     50.57 o 
  24   4   9     4867.71     5130.30    134.53 o 
  26   4   9       10.43      -19.33     34.88 o 
  28   4   9       99.83       92.00     36.38 o 
  30   4   9      212.22      232.07     44.02 o 
  32   4   9     3421.39     3273.72    129.66 o 
  34   4   9      371.87      497.81     97.45 o 
  36   4   9     1603.24     1534.00    262.61 o 
 -41   5   9     1766.41     1567.44    161.88 o 
 -39   5   9     3303.02     3244.62    177.21 o 
 -37   5   9     1589.11     1777.92     99.74 o 
 -35   5   9     1193.78     1174.26    100.03 o 
 -33   5   9        4.64      -25.81     31.74 o 
 -31   5   9      423.81      396.29     48.42 o 
 -29   5   9     3028.41     3072.76     98.43 o 
 -27   5   9    11631.47    11651.69    227.47 o 
 -25   5   9     7453.46     7469.23    162.90 o 
 -23   5   9      507.17      582.71     48.65 o 
 -21   5   9      420.13      430.49     35.98 o 
 -19   5   9      383.96      406.63     33.98 o 
 -17   5   9     5731.11     5473.86    108.02 o 
 -15   5   9    30592.09    29626.15    412.04 o 
 -13   5   9    17862.96    17343.74    257.21 o 
 -11   5   9     9559.50     9841.87    141.45 o 
  -9   5   9      554.54      461.84     25.26 o 
  -7   5   9     5945.71     5887.84    101.89 o 
  -5   5   9     6431.01     6418.11    108.85 o 
  -3   5   9    43843.31    45601.43    646.61 o 
  -1   5   9    23575.86    22360.32    421.73 o 
   1   5   9    14571.77    14098.39    210.66 o 
   3   5   9     6633.14     7208.99    112.07 o 
   5   5   9     1716.76     1754.83     52.91 o 
   7   5   9     1284.60     1160.18     36.85 o 
   9   5   9    15452.35    14372.93    221.93 o 
  11   5   9    15974.49    15951.08    265.16 o 
  13   5   9     2503.75     2471.08    113.94 o 
  15   5   9      999.05     1326.82     55.32 o 
  17   5   9     1078.21     1043.39     68.93 o 
  19   5   9     3087.32     3196.07     85.07 o 
  21   5   9     4526.31     4484.90    106.01 o 
  23   5   9     9115.47     8730.14    271.32 o 
  25   5   9      570.06      623.81     55.74 o 
  27   5   9      115.11      151.21     39.38 o 
  29   5   9        5.66       -0.54     38.25 o 
  31   5   9     1897.97     1989.58    125.37 o 
  33   5   9      593.42      474.45     60.83 o 
  35   5   9      176.84      151.11     47.58 o 
  37   5   9      567.31      607.89     89.95 o 
 -42   6   9     1133.19     1065.18    106.00 o 
 -40   6   9     1702.83     1851.04    189.63 o 
 -38   6   9     1733.66     2022.85    106.64 o 
 -36   6   9     1896.06     2106.99    102.09 o 
 -34   6   9      913.43     1043.73    130.39 o 
 -32   6   9       23.92       72.81     35.61 o 
 -30   6   9     1727.23     1666.19     78.54 o 
 -28   6   9     3304.36     3453.56    105.41 o 
 -26   6   9     1710.95     1717.91     73.98 o 
 -24   6   9     2643.04     2684.93     87.98 o 
 -22   6   9     2549.01     2583.93     73.04 o 
 -20   6   9      396.33      428.09     35.67 o 
 -18   6   9     5727.53     5836.30    114.96 o 
 -16   6   9     4745.20     4370.84     93.93 o 
 -14   6   9    24929.15    24149.88    345.20 o 
 -12   6   9    10993.41    10473.48    170.30 o 
 -10   6   9      151.35      104.84     18.92 o 
  -8   6   9     1640.75     1284.05     41.19 o 
  -6   6   9     6521.94     6484.17    129.55 o 
  -4   6   9    12053.21    11611.18    169.84 o 
  -2   6   9    26956.70    27073.23    353.80 o 
   0   6   9    22106.66    22843.06    416.50 o 
   2   6   9     7884.83     7987.44    172.91 o 
   4   6   9     5266.26     4949.76     84.92 o 
   6   6   9     3096.04     3222.52     64.36 o 
   8   6   9     5542.75     5125.66    128.52 o 
  10   6   9     6750.13     6143.67    159.14 o 
  12   6   9     8207.65     8154.68    146.59 o 
  14   6   9     4505.05     4252.64    120.00 o 
  16   6   9     1037.14     1117.54     79.38 o 
  18   6   9      719.36      852.80     55.30 o 
  20   6   9     6253.69     6364.64    179.41 o 
  22   6   9     5832.34     6029.56    224.44 o 
  24   6   9     3092.23     3177.23    119.14 o 
  26   6   9     3818.17     3842.15    134.97 o 
  28   6   9      211.39      268.29     54.08 o 
  30   6   9     2096.10     2366.95    131.56 o 
  32   6   9     1070.07     1087.30     80.95 o 
  34   6   9     2038.60     1772.14    335.18 o 
  36   6   9      608.67      570.33    107.90 o 
 -41   7   9      194.29      141.05     51.34 o 
 -39   7   9      682.18      821.30     77.24 o 
 -37   7   9     3662.11     3876.87    321.39 o 
 -35   7   9     1183.13     1594.44    252.95 o 
 -33   7   9      900.06      780.36     71.22 o 
 -31   7   9      730.77      776.41     59.64 o 
 -29   7   9      589.38      663.04     55.43 o 
 -27   7   9     1680.34     1607.02     92.70 o 
 -25   7   9    10764.79    10260.79    205.79 o 
 -23   7   9     9423.33     9330.90    167.24 o 
 -21   7   9       61.14       52.28     26.61 o 
 -19   7   9       25.16       41.47     24.72 o 
 -17   7   9     8593.93     8532.64    185.77 o 
 -15   7   9    26449.29    26129.70    372.16 o 
 -13   7   9     8692.32     7970.50    140.58 o 
 -11   7   9    16102.20    15811.41    213.82 o 
  -9   7   9     1006.21      929.43     37.97 o 
  -7   7   9     1649.38     1555.01     46.28 o 
  -5   7   9      428.66      496.82     29.42 o 
  -3   7   9    13664.23    12995.68    179.75 o 
  -1   7   9     4478.56     4288.56     89.17 o 
   1   7   9     4861.33     4125.50    153.69 o 
   3   7   9      431.97      513.13     34.36 o 
   5   7   9     7331.63     7289.17    134.48 o 
   7   7   9     3489.97     3233.98    126.11 o 
   9   7   9     2851.18     2666.33     82.02 o 
  11   7   9     1380.85     1436.30     63.74 o 
  13   7   9     1653.64     1712.82     69.15 o 
  15   7   9     1276.57     1164.24     98.40 o 
  17   7   9      317.55      300.99     41.62 o 
  19   7   9     3744.67     3678.59    112.15 o 
  21   7   9     5692.04     5220.40    163.80 o 
  23   7   9     3315.51     3064.80     98.81 o 
  25   7   9      936.40      827.20     72.36 o 
  27   7   9     1909.83     1928.59    100.02 o 
  29   7   9      830.68      948.52    111.64 o 
  31   7   9      422.97      446.25     75.17 o 
  33   7   9     1764.66     1667.87    224.88 o 
  35   7   9     2222.31     2451.82    149.12 o 
 -40   8   9      139.25      146.02     51.98 o 
 -38   8   9     2498.45     2451.28    250.27 o 
 -36   8   9       63.30       29.00     41.83 o 
 -34   8   9      124.74       95.04     45.37 o 
 -32   8   9      487.45      461.02     60.03 o 
 -30   8   9     2582.21     2586.55     93.65 o 
 -28   8   9       61.54       54.34     35.12 o 
 -26   8   9    10905.09    10804.32    216.40 o 
 -24   8   9      242.30      325.93     44.71 o 
 -22   8   9     1355.56     1154.76     54.21 o 
 -20   8   9     6206.27     6095.33    122.60 o 
 -18   8   9       82.08      115.09     27.62 o 
 -16   8   9      423.73      397.75     34.39 o 
 -14   8   9     3629.33     3825.01     87.33 o 
 -12   8   9     6942.02     6818.88    126.14 o 
 -10   8   9     1188.77     1159.19     40.80 o 
  -8   8   9     3441.33     3407.97     85.01 o 
  -6   8   9     1349.30     1253.26     51.83 o 
  -4   8   9    19648.23    18632.96    273.99 o 
  -2   8   9     5872.41     5626.13    130.88 o 
   0   8   9     2772.66     2413.30     76.26 o 
   2   8   9      899.60     1045.81     45.92 o 
   4   8   9     1678.81     1516.04     52.09 o 
   6   8   9      296.30      271.20     36.29 o 
   8   8   9     9710.08     9786.63    217.31 o 
  10   8   9    27018.38    26958.74    519.81 o 
  12   8   9    19500.77    19397.95    330.47 o 
  14   8   9     1142.59     1158.16     80.08 o 
  16   8   9     1959.37     1914.36     75.44 o 
  18   8   9     1102.68     1218.51     75.10 o 
  20   8   9     6516.37     6500.80    218.74 o 
  22   8   9     6777.80     6768.44    158.52 o 
  24   8   9     1061.29     1013.25     64.47 o 
  26   8   9      167.12      131.98     46.64 o 
  28   8   9      191.78      206.21     54.48 o 
  30   8   9       14.74        1.80     42.77 o 
  32   8   9     2053.31     2405.21    115.76 o 
  34   8   9     1777.12     1748.46    102.24 o 
 -39   9   9      483.43      701.97     77.49 o 
 -37   9   9      573.43      755.86     75.04 o 
 -35   9   9      336.32      241.33     54.52 o 
 -33   9   9      987.14     1075.06    149.61 o 
 -31   9   9       87.08       85.37     43.93 o 
 -29   9   9     3483.62     3339.13    106.12 o 
 -27   9   9      709.69      829.35     82.22 o 
 -25   9   9      609.27      660.49     52.03 o 
 -23   9   9      220.53      222.91     35.27 o 
 -21   9   9      549.75      474.34     39.77 o 
 -19   9   9     1997.32     2016.55     65.91 o 
 -17   9   9       51.31       75.11     34.15 o 
 -15   9   9     2413.42     2149.63     72.86 o 
 -13   9   9     1620.68     1869.57     83.22 o 
 -11   9   9     6456.64     5909.08    131.18 o 
  -9   9   9      255.62      304.19     30.15 o 
  -7   9   9      106.28      169.21     30.01 o 
  -5   9   9    14446.59    14670.72    247.88 o 
  -3   9   9    38731.64    38299.79    521.04 o 
  -1   9   9     3512.70     3738.57     86.51 o 
   1   9   9     1019.48      961.97     45.20 o 
   3   9   9      911.32      928.63     47.94 o 
   5   9   9      241.28      294.27     37.63 o 
   7   9   9      655.14      772.19     55.43 o 
   9   9   9    17273.86    16070.36    283.01 o 
  11   9   9    17125.29    16748.74    365.37 o 
  13   9   9       61.69       80.33     32.02 o 
  15   9   9       58.29       77.25     33.96 o 
  17   9   9      189.78      200.39     39.35 o 
  19   9   9     2763.97     2911.68     97.96 o 
  21   9   9     3099.33     3120.04    101.33 o 
  23   9   9     4233.15     4112.88    119.60 o 
  25   9   9       18.83       11.13     34.15 o 
  27   9   9      657.59      630.62     78.60 o 
  29   9   9     1262.68     1103.75     99.13 o 
  31   9   9      759.31      988.87    159.44 o 
  33   9   9       13.74       34.56     44.66 o 
 -38  10   9     1280.33     1212.01    180.26 o 
 -36  10   9      128.93      130.67     49.81 o 
 -34  10   9      144.46      102.12     46.93 o 
 -32  10   9      202.06      271.35     55.18 o 
 -30  10   9     2442.34     2277.24    167.92 o 
 -28  10   9     1481.11     1367.14     79.37 o 
 -26  10   9     5564.52     5789.95    127.24 o 
 -24  10   9       36.16       40.87     31.25 o 
 -22  10   9      305.25      361.96     43.71 o 
 -20  10   9     1549.69     1420.64    184.08 o 
 -18  10   9      232.84      342.33     40.88 o 
 -16  10   9     2906.82     2804.06     87.72 o 
 -14  10   9     3436.32     3308.95     94.73 o 
 -12  10   9     3716.57     3840.58    103.15 o 
 -10  10   9       22.62       21.57     26.99 o 
  -8  10   9     6634.73     6316.09    132.25 o 
  -6  10   9     2135.69     2113.12     68.47 o 
  -4  10   9      436.46      551.69     63.66 o 
  -2  10   9      130.64      114.30     27.76 o 
   0  10   9    10625.44    10385.31    174.68 o 
   2  10   9       27.48       22.81     23.76 o 
   4  10   9       47.75        9.18     28.84 o 
   6  10   9     2081.54     2004.33    114.71 o 
   8  10   9     8995.82     8190.28    171.83 o 
  10  10   9      429.52      410.12     44.62 o 
  12  10   9     2038.34     2226.72     80.77 o 
  14  10   9     4425.88     4271.43    116.10 o 
  16  10   9       44.24      -13.29     31.25 o 
  18  10   9       86.21       98.14     35.39 o 
  20  10   9     2133.34     2104.24    117.74 o 
  22  10   9     2467.77     2580.09    142.21 o 
  24  10   9       15.95       -7.11     33.61 o 
  26  10   9      186.09      191.44     44.90 o 
  28  10   9        0.04      -40.59     40.59 o 
  30  10   9       95.86      125.64     50.69 o 
  32  10   9       79.91       48.47     44.97 o 
 -37  11   9      202.59      198.20     72.07 o 
 -35  11   9      125.09      160.60     60.69 o 
 -33  11   9       75.98       97.11     55.80 o 
 -31  11   9      289.40      281.67     68.76 o 
 -29  11   9       50.05      -43.66     44.61 o 
 -27  11   9     1166.17     1271.82     80.21 o 
 -25  11   9      622.75      522.45     49.46 o 
 -23  11   9     3368.18     3278.43    101.06 o 
 -21  11   9     1439.99     1403.14     68.89 o 
 -19  11   9     1014.95     1005.34    103.17 o 
 -17  11   9      806.84      979.63     57.87 o 
 -15  11   9     5302.37     4952.58    122.24 o 
 -13  11   9       64.63       44.94     29.20 o 
 -11  11   9      921.16      880.79     54.90 o 
  -9  11   9     5171.03     5182.66    107.88 o 
  -7  11   9      871.01     1043.00     71.25 o 
  -5  11   9     4997.53     4654.04    110.41 o 
  -3  11   9     1276.26     1313.08     59.14 o 
  -1  11   9     4961.23     5047.07    107.88 o 
   1  11   9      449.67      450.53     55.91 o 
   3  11   9       58.98       45.33     31.35 o 
   5  11   9       16.49       -7.30     28.61 o 
   7  11   9     1969.59     1824.01     74.48 o 
   9  11   9     7925.89     7442.87    177.84 o 
  11  11   9     2228.61     2243.46     82.62 o 
  13  11   9      277.90      303.23     43.36 o 
  15  11   9     1088.87     1071.81     65.04 o 
  17  11   9     1437.90     1207.02     69.21 o 
  19  11   9      225.94      180.12     42.22 o 
  21  11   9      267.05      206.97     43.01 o 
  23  11   9      634.75      658.63     58.14 o 
  25  11   9      630.84      665.57     60.35 o 
  27  11   9       70.90      115.81     42.44 o 
  29  11   9      970.96     1272.28     91.22 o 
  31  11   9       60.40       97.92     47.77 o 
 -36  12   9       75.79       35.00     54.64 o 
 -34  12   9      129.14       49.02     55.34 o 
 -32  12   9        0.22       11.85     51.66 o 
 -30  12   9      194.92      311.22    145.62 o 
 -28  12   9        3.33       13.44     39.09 o 
 -26  12   9        1.71       -0.56     31.42 o 
 -24  12   9      884.19      878.61     59.62 o 
 -22  12   9      133.96      107.32     48.02 o 
 -20  12   9        5.24       19.30     43.32 o 
 -18  12   9        6.10       15.39     30.16 o 
 -16  12   9      670.47      705.15     51.79 o 
 -14  12   9       12.98       53.18     31.55 o 
 -12  12   9      151.91      107.47     34.40 o 
 -10  12   9       75.07      100.29     46.60 o 
  -8  12   9      829.27      687.81     48.09 o 
  -6  12   9     2264.62     1982.04     82.96 o 
  -4  12   9     2268.34     2261.91     75.63 o 
  -2  12   9     4715.91     4512.08    102.76 o 
   0  12   9        4.13      -10.02     25.24 o 
   2  12   9     1883.81     1928.69     76.25 o 
   4  12   9      549.50      621.13     75.67 o 
   6  12   9        1.68      -11.47     30.67 o 
   8  12   9        0.14       19.48     34.06 o 
  10  12   9      366.49      374.18     46.38 o 
  12  12   9      675.10      618.73     53.52 o 
  14  12   9     2987.88     2569.35     91.62 o 
  16  12   9       20.80        7.95     32.86 o 
  18  12   9       97.65       51.39     37.10 o 
  20  12   9      333.95      311.01     54.01 o 
  22  12   9      332.48      262.54     46.48 o 
  24  12   9      657.47      801.21     71.97 o 
  26  12   9        5.62      -13.15     36.33 o 
  28  12   9       50.04       22.73     39.92 o 
  30  12   9       12.64      -23.72     40.12 o 
 -33  13   9        1.70      -33.09     49.51 o 
 -31  13   9      222.70      242.60     65.14 o 
 -29  13   9        4.01      -45.63     45.63 o 
 -27  13   9       27.60       51.71     41.41 o 
 -25  13   9        8.11      -15.17     30.43 o 
 -23  13   9      250.59      259.69     43.22 o 
 -21  13   9        0.83       -8.32     30.68 o 
 -19  13   9       95.71      171.81     38.70 o 
 -17  13   9        1.47      -12.01     29.11 o 
 -15  13   9      259.16      266.36     46.03 o 
 -13  13   9       47.20       68.73     33.20 o 
 -11  13   9      160.99      185.42     37.14 o 
  -9  13   9     1309.49     1173.89     84.36 o 
  -7  13   9        0.44      -16.80     26.35 o 
  -5  13   9       56.81        0.68     27.90 o 
  -3  13   9      322.31      348.21     51.01 o 
  -1  13   9      912.09      926.83     51.81 o 
   1  13   9     1413.83     1316.79     72.89 o 
   3  13   9      100.23       98.68     35.86 o 
   5  13   9     1053.79     1105.92     63.93 o 
   7  13   9     2726.45     2349.42     85.44 o 
   9  13   9       79.50       65.13     34.74 o 
  11  13   9      192.12      195.52     41.36 o 
  13  13   9     2515.19     2560.78    112.00 o 
  15  13   9      254.36      177.85     43.06 o 
  17  13   9      311.06      292.89     46.26 o 
  19  13   9       42.23      -15.27     33.69 o 
  21  13   9      101.29      120.15     40.43 o 
  23  13   9       18.56       42.38     37.29 o 
  25  13   9      322.51      429.45     56.43 o 
  27  13   9       64.42       42.89     41.29 o 
  29  13   9      178.25       52.33     88.85 o 
 -32  14   9        5.66        5.92     76.02 o 
 -30  14   9      516.19      509.43    110.57 o 
 -28  14   9      547.45      528.15     64.08 o 
 -26  14   9      694.14      735.52     86.33 o 
 -24  14   9      107.87      106.54     37.07 o 
 -22  14   9      262.21      225.98     42.64 o 
 -20  14   9      390.86      419.77     48.48 o 
 -18  14   9      281.00      208.84     41.66 o 
 -16  14   9     1213.60     1127.55     65.05 o 
 -14  14   9     1971.89     1950.32     77.62 o 
 -12  14   9      596.58      606.00     51.73 o 
 -10  14   9       16.20       -9.71     33.87 o 
  -8  14   9       10.40        4.90     29.83 o 
  -6  14   9      687.24      710.93     52.43 o 
  -4  14   9     3488.31     3595.84    101.21 o 
  -2  14   9     2566.74     2506.21     84.14 o 
   0  14   9       21.47      -12.09     31.63 o 
   2  14   9      312.96      249.77     43.63 o 
   4  14   9     2081.49     1933.51     81.41 o 
   6  14   9      342.95      321.75     44.91 o 
   8  14   9      588.34      647.10     91.18 o 
  10  14   9      781.77      829.59     61.10 o 
  12  14   9      113.32      142.60     39.62 o 
  14  14   9       23.40       21.15     34.36 o 
  16  14   9        5.93      -24.02     33.19 o 
  18  14   9      122.93      172.00     43.12 o 
  20  14   9      255.88      225.12     45.46 o 
  22  14   9      859.02      828.20     91.06 o 
  24  14   9      348.85      369.41     52.86 o 
  26  14   9       23.82       49.74     41.63 o 
 -29  15   9      707.23     1091.14    100.47 o 
 -27  15   9      385.54      321.49     66.53 o 
 -25  15   9      224.66      230.58     63.48 o 
 -23  15   9      167.01      178.49     48.53 o 
 -21  15   9      799.92      913.07     80.37 o 
 -19  15   9      500.36      441.52     49.67 o 
 -17  15   9     1770.26     1753.31    100.91 o 
 -15  15   9     1200.27     1351.47     70.58 o 
 -13  15   9     1468.15     1409.46     71.61 o 
 -11  15   9     3088.03     3038.14     97.79 o 
  -9  15   9      210.75      219.09     45.29 o 
  -7  15   9     1844.87     1769.81     75.27 o 
  -5  15   9     4258.15     4092.34    111.88 o 
  -3  15   9     2024.59     2121.81     79.54 o 
  -1  15   9      173.43      139.78     38.38 o 
   1  15   9      428.57      352.02     46.72 o 
   3  15   9       65.94       68.72     35.74 o 
   5  15   9     2423.66     2284.26     88.19 o 
   7  15   9     2873.93     2581.96     94.43 o 
   9  15   9      210.08      227.21     43.30 o 
  11  15   9      277.62      338.82     49.59 o 
  13  15   9        9.24      -30.07     33.50 o 
  15  15   9       94.96       93.30     39.81 o 
  17  15   9       55.70       31.07     41.61 o 
  19  15   9     1873.40     1974.38     91.10 o 
  21  15   9     1198.36     1316.73     79.21 o 
  23  15   9     2212.03     2156.74    456.61 o 
  25  15   9     1391.47     1653.05    102.69 o 
 -28  16   9      740.29      828.10     91.16 o 
 -26  16   9     1710.76     1297.96    103.65 o 
 -24  16   9     1960.57     2246.88    127.39 o 
 -22  16   9      137.38      120.17     46.71 o 
 -20  16   9       17.93       33.05     40.75 o 
 -18  16   9       58.18       64.61     43.51 o 
 -16  16   9      860.69      734.72     65.24 o 
 -14  16   9       61.20        9.20     53.91 o 
 -12  16   9      595.58      670.17     55.50 o 
 -10  16   9     2031.00     2353.25     87.96 o 
  -8  16   9       44.85        9.84     36.49 o 
  -6  16   9      111.57      178.55     46.64 o 
  -4  16   9      179.37      222.31     45.57 o 
  -2  16   9     1374.36     1338.61    170.77 o 
   0  16   9     1565.83     1455.83    136.26 o 
   2  16   9      873.86      707.62     70.68 o 
   4  16   9       87.15       82.98     43.32 o 
   6  16   9      289.14      329.52     48.85 o 
   8  16   9     4760.59     4630.91    130.83 o 
  10  16   9     4756.27     4910.41    165.58 o 
  12  16   9     3242.82     3526.61    151.76 o 
  14  16   9      805.94      833.40     65.76 o 
  16  16   9      199.78      110.02     42.22 o 
  18  16   9      401.54      470.55     67.01 o 
  20  16   9      758.10      683.27     63.65 o 
  22  16   9      831.40      766.27     66.06 o 
 -25  17   9     1428.64     1392.43    209.79 o 
 -23  17   9     1113.40     1040.26     95.85 o 
 -21  17   9     1333.74     1448.18    223.62 o 
 -19  17   9       12.37      -19.75     37.97 o 
 -17  17   9      636.13      671.65     88.12 o 
 -15  17   9     1500.46     1222.75     80.52 o 
 -13  17   9      300.51      296.15     52.37 o 
 -11  17   9      209.55      233.47     50.10 o 
  -9  17   9      217.70      201.74     60.35 o 
  -7  17   9      309.64      312.90     54.23 o 
  -5  17   9       71.83       61.69     52.13 o 
  -3  17   9     1921.97     1870.62    152.48 o 
  -1  17   9     3109.06     3175.06    118.09 o 
   1  17   9      107.15      134.50     81.39 o 
   3  17   9      105.37      213.64     44.36 o 
   5  17   9       88.89       20.65     36.58 o 
   7  17   9      164.85      225.48     51.69 o 
   9  17   9     1854.99     1786.37     87.07 o 
  11  17   9     3170.14     3283.53    167.46 o 
  13  17   9      150.93       82.66     40.47 o 
  15  17   9        2.39        1.10     36.90 o 
  17  17   9      102.05      139.94     48.09 o 
  19  17   9       28.79       58.60     41.13 o 
 -22  18   9      455.87      261.75     67.46 o 
 -20  18   9      577.18      609.90     82.15 o 
 -18  18   9      119.66      172.93     51.06 o 
 -16  18   9     1119.92     1167.72     82.07 o 
 -14  18   9     1648.55     1540.89    117.10 o 
 -12  18   9     2483.53     2704.98    166.81 o 
 -10  18   9        5.23        9.61     40.77 o 
  -8  18   9       27.65       11.59     39.94 o 
  -6  18   9      193.82      120.76     87.37 o 
  -4  18   9     2830.34     2586.75    131.52 o 
  -2  18   9      901.39      894.25     73.49 o 
   0  18   9      430.15      508.81     75.71 o 
   2  18   9      178.08      212.99     49.29 o 
   4  18   9      449.78      445.28     58.55 o 
   6  18   9       74.43       59.27     41.99 o 
   8  18   9      166.91      120.34     46.71 o 
  10  18   9     1232.62     1346.58    124.25 o 
  12  18   9      371.77      475.83     88.18 o 
  14  18   9     1613.49     1610.30    282.85 o 
  16  18   9      814.32     1097.73     84.36 o 
 -17  19   9      483.26      463.19     62.22 o 
 -15  19   9      752.84      660.40     68.59 o 
 -13  19   9     1988.79     2201.54    124.51 o 
 -11  19   9      451.60      475.73     61.24 o 
  -9  19   9       37.48      -11.86     49.88 o 
  -7  19   9      488.13      467.26     74.35 o 
  -5  19   9     1313.72     1483.14    147.60 o 
  -3  19   9      323.09      364.88    119.95 o 
  -1  19   9      741.43      578.86     78.18 o 
   1  19   9      585.09      649.85     67.20 o 
   3  19   9        2.01      -18.14     38.16 o 
   5  19   9        4.82       74.30     44.02 o 
   7  19   9     1073.31     1098.52    104.18 o 
   9  19   9     1842.98     1810.55    123.27 o 
  11  19   9      311.88      362.78     75.04 o 
 -12  20   9       36.69      -13.21     39.22 o 
 -10  20   9      144.76      103.17     58.64 o 
  -8  20   9        3.25      -11.83     49.90 o 
  -6  20   9      161.77      164.05     61.43 o 
  -4  20   9        9.87      -27.79     49.12 o 
  -2  20   9      606.64      465.39    165.37 o 
   0  20   9      307.46      275.00     66.14 o 
   2  20   9      374.97      287.38     56.91 o 
   4  20   9      386.24      360.67     59.26 o 
   6  20   9       68.74       81.96     82.38 o 
 -42   0  10      874.03      832.27    133.28 o 
 -40   0  10      307.44      268.45     68.44 o 
 -38   0  10      204.24      219.57     86.39 o 
 -36   0  10     6725.85     7235.26    241.83 o 
 -34   0  10      811.23      602.00    130.32 o 
 -32   0  10    11778.72    12168.61    590.88 o 
 -30   0  10    15388.50    14411.16    536.09 o 
 -28   0  10     2904.97     2891.21    135.07 o 
 -26   0  10     3470.87     3590.57    338.14 o 
 -24   0  10    37207.64    34575.13   1113.64 o 
 -22   0  10    23292.80    22085.22    982.33 o 
 -20   0  10     1504.07     1420.90     90.05 o 
 -18   0  10    11969.15    12106.21    311.63 o 
 -16   0  10       53.64       30.23     36.22 o 
 -14   0  10     7532.18     8454.25    175.18 o 
 -12   0  10     1549.48     1672.55     64.90 o 
 -10   0  10     3274.41     2992.26     97.30 o 
  -8   0  10      391.82      924.49     67.15 o 
  -6   0  10     2272.84     1587.03     65.51 o 
  -4   0  10     4344.85     3578.11    116.04 o 
  -2   0  10     1500.46     1748.08     79.96 o 
   0   0  10    13714.86    14521.79    279.27 o 
   2   0  10     4047.22     3522.02     97.76 o 
   4   0  10    31690.00    30136.30    533.95 o 
   6   0  10    41709.43    42809.80    738.84 o 
   8   0  10     2803.69     2633.76    118.61 o 
  10   0  10     4489.64     4556.79    118.55 o 
  12   0  10     6533.67     6251.77    175.30 o 
  14   0  10     5207.87     5171.63    175.49 o 
  16   0  10    13828.85    13800.27    357.92 o 
  18   0  10    12117.96    12489.61    335.74 o 
  20   0  10    15454.55    16037.20    570.64 o 
  22   0  10     5057.85     4092.69    162.21 o 
  24   0  10       46.43       23.30     44.83 o 
  26   0  10     5367.60     5544.85    246.32 o 
  28   0  10     3889.67     3619.60    156.91 o 
  30   0  10      556.54      524.95    116.00 o 
  32   0  10     1208.57     1117.69    413.17 o 
  34   0  10      242.11      200.22     61.94 o 
  36   0  10      274.82      304.88     70.55 o 
 -43   1  10     1652.53     1267.97    110.99 o 
 -41   1  10      542.93      489.08     65.72 o 
 -39   1  10       93.80       96.52     39.44 o 
 -37   1  10      448.61      417.76     54.90 o 
 -35   1  10     2668.48     2431.40    118.63 o 
 -33   1  10     1496.28     1460.25    106.59 o 
 -31   1  10     3546.70     3427.48    105.05 o 
 -29   1  10     6962.12     7222.75    163.50 o 
 -27   1  10      573.55      569.87     49.39 o 
 -25   1  10      228.25      263.90     39.54 o 
 -23   1  10     9884.42     9649.64    192.36 o 
 -21   1  10    23479.04    23439.65    386.91 o 
 -19   1  10     6859.08     6203.83    136.97 o 
 -17   1  10    15792.88    15407.31    267.15 o 
 -15   1  10        9.99       38.77     24.06 o 
 -13   1  10     1305.24     1190.10     49.31 o 
 -11   1  10     7386.07     7687.91    115.98 o 
  -9   1  10    15549.39    16252.99    215.06 o 
  -7   1  10     1252.91      905.03     34.21 o 
  -5   1  10    25252.42    24510.49    348.56 o 
  -3   1  10    21099.50    20920.93    294.36 o 
  -1   1  10        9.52       41.98     17.83 o 
   1   1  10     3246.74     2891.89     98.02 o 
   3   1  10    38749.64    38720.43    475.28 o 
   5   1  10    49486.65    51192.71    676.29 o 
   7   1  10     8393.74     7647.02    119.42 o 
   9   1  10     1525.29     1797.16     48.47 o 
  11   1  10     2707.70     2470.57     57.50 o 
  13   1  10     9319.27     9144.53    158.11 o 
  15   1  10     8832.78     8935.45    183.93 o 
  17   1  10    21654.60    21467.92    424.01 o 
  19   1  10     8010.31     8102.16    174.52 o 
  21   1  10     1907.68     1999.97     79.94 o 
  23   1  10       26.03       36.59     32.03 o 
  25   1  10     4049.57     3806.47    133.24 o 
  27   1  10     4949.03     4738.59    129.20 o 
  29   1  10     4503.86     4604.06    128.70 o 
  31   1  10     1947.95     1862.01    157.31 o 
  33   1  10      193.71      216.49     45.73 o 
  35   1  10        4.34       10.76     35.18 o 
  37   1  10      217.53      254.14     73.93 o 
 -42   2  10     1143.25     1159.56     96.22 o 
 -40   2  10     1387.48     1187.05    104.10 o 
 -38   2  10      398.61      503.23     55.47 o 
 -36   2  10       62.06       62.37     37.93 o 
 -34   2  10     8120.10     8038.62    182.10 o 
 -32   2  10     4133.68     4186.97    119.01 o 
 -30   2  10     2564.75     2569.08     90.29 o 
 -28   2  10     4870.26     4859.89    126.21 o 
 -26   2  10       21.38        8.91     37.62 o 
 -24   2  10     5102.47     5232.84    128.22 o 
 -22   2  10     1199.03     1299.86    101.89 o 
 -20   2  10    17393.30    16938.49    293.00 o 
 -18   2  10    15090.39    14428.62    254.61 o 
 -16   2  10    27902.70    26718.88    688.75 o 
 -14   2  10      687.70      801.14     38.50 o 
 -12   2  10     7918.39     7602.68    113.52 o 
 -10   2  10     4650.89     4657.51     79.63 o 
  -8   2  10     7485.94     6943.82    107.30 o 
  -6   2  10    32414.85    35297.87    469.67 o 
  -4   2  10     5034.72     4407.03     84.30 o 
  -2   2  10      746.49      657.87     33.60 o 
   0   2  10     4733.70     4050.51     75.12 o 
   2   2  10    24587.50    24886.49    348.01 o 
   4   2  10     5604.59     4727.31     83.98 o 
   6   2  10     1853.61     1728.60     46.51 o 
   8   2  10     5112.71     4774.37     85.43 o 
  10   2  10     1680.52     1670.74     55.25 o 
  12   2  10      153.84      197.97     35.39 o 
  14   2  10     7253.99     7203.99    196.26 o 
  16   2  10    14461.48    14765.28    310.85 o 
  18   2  10     2092.73     2004.95     78.19 o 
  20   2  10      883.19      997.36     86.62 o 
  22   2  10       12.47       32.72     31.49 o 
  24   2  10      811.67      788.19     68.07 o 
  26   2  10      539.93      572.37     53.67 o 
  28   2  10     5062.99     4921.63    166.64 o 
  30   2  10     2794.72     2732.96    116.48 o 
  32   2  10      568.71      673.45     75.52 o 
  34   2  10      814.27      831.22    118.84 o 
  36   2  10      333.58      266.06     49.16 o 
 -41   3  10     1129.25     1064.89     83.25 o 
 -39   3  10     1333.24     1524.85     96.04 o 
 -37   3  10       21.45       -5.46     33.80 o 
 -35   3  10      278.51      316.78     46.78 o 
 -33   3  10     2053.13     2136.62     85.51 o 
 -31   3  10     3852.34     3988.50    116.20 o 
 -29   3  10     1760.80     1959.22     87.21 o 
 -27   3  10     4094.51     4059.53    113.61 o 
 -25   3  10     3233.07     3274.85     97.59 o 
 -23   3  10     7277.95     6657.02    149.09 o 
 -21   3  10     3257.85     2898.48     94.90 o 
 -19   3  10     5699.81     5269.65    158.22 o 
 -17   3  10     1427.94     1463.13     51.31 o 
 -15   3  10     5519.14     5255.60    106.07 o 
 -13   3  10     1237.27     1359.01     48.06 o 
 -11   3  10     2587.40     2289.77     50.26 o 
  -9   3  10     2107.19     1895.33     54.90 o 
  -7   3  10    16472.95    16166.69    231.92 o 
  -5   3  10     7123.90     6499.80    110.85 o 
  -3   3  10    16726.61    17470.33    230.26 o 
  -1   3  10     1891.12     1838.51     52.21 o 
   1   3  10     1219.17     1462.17     42.98 o 
   3   3  10      427.35      249.51     23.51 o 
   5   3  10    11299.58    11527.88    173.74 o 
   7   3  10    11596.78    11530.69    164.73 o 
   9   3  10      481.47      400.28     33.93 o 
  11   3  10      621.48      673.01     41.24 o 
  13   3  10     8137.01     7875.22    187.50 o 
  15   3  10    14032.80    13066.18    212.87 o 
  17   3  10    10628.29    10520.08    182.31 o 
  19   3  10     2399.01     2121.34     80.59 o 
  21   3  10      660.61      804.34     56.91 o 
  23   3  10      108.76       75.25     49.62 o 
  25   3  10     2620.54     2370.71     87.84 o 
  27   3  10      587.24      537.55     75.24 o 
  29   3  10      528.71      601.87     55.91 o 
  31   3  10     3938.75     3850.49    118.79 o 
  33   3  10      648.12      612.78     84.36 o 
  35   3  10       25.21       64.43     38.55 o 
 -42   4  10     1222.86     1316.42    143.02 o 
 -40   4  10      667.17      714.66     99.86 o 
 -38   4  10       53.71       81.41     48.04 o 
 -36   4  10       70.94      132.05     41.37 o 
 -34   4  10      572.19      567.07     57.39 o 
 -32   4  10     1023.65      985.02     64.82 o 
 -30   4  10     1879.46     1821.93     77.74 o 
 -28   4  10      267.45      244.08     41.53 o 
 -26   4  10      920.55      929.52     82.36 o 
 -24   4  10     4552.47     4506.84    117.49 o 
 -22   4  10     2336.02     2325.25     81.17 o 
 -20   4  10      746.43      716.87     41.78 o 
 -18   4  10     2242.17     2188.31     88.81 o 
 -16   4  10     1041.84      951.54     54.55 o 
 -14   4  10       94.50       76.47     23.70 o 
 -12   4  10       34.90       32.78     20.55 o 
 -10   4  10     5679.65     5655.29     92.82 o 
  -8   4  10     6029.44     5594.50     99.34 o 
  -6   4  10      114.61       94.17     20.22 o 
  -4   4  10     7399.47     8178.87    124.04 o 
  -2   4  10       15.28      151.67     20.54 o 
   0   4  10        3.62       18.35     19.30 o 
   2   4  10      108.88      116.77     20.35 o 
   4   4  10     4961.66     4934.47     86.53 o 
   6   4  10     4103.92     4130.19     76.56 o 
   8   4  10     9956.40     9488.75    160.75 o 
  10   4  10     2253.62     2454.96     68.61 o 
  12   4  10     6556.80     6842.13    130.20 o 
  14   4  10       70.02       11.94     24.97 o 
  16   4  10      119.06       62.79     27.82 o 
  18   4  10       81.50       51.96     28.21 o 
  20   4  10      199.48      185.13     38.76 o 
  22   4  10     1503.55     1654.42     77.77 o 
  24   4  10     1104.00     1160.66     68.78 o 
  26   4  10      361.37      356.74     78.90 o 
  28   4  10      313.29      325.05     48.01 o 
  30   4  10       13.39      -24.68     41.65 o 
  32   4  10       36.07       69.88     42.52 o 
  34   4  10     1155.20     1337.22    114.18 o 
  36   4  10      389.17      394.32     59.90 o 
 -41   5  10       15.52      -18.47     42.11 o 
 -39   5  10        3.90       33.02     44.75 o 
 -37   5  10      145.80      229.35     65.23 o 
 -35   5  10      427.94      548.60     56.07 o 
 -33   5  10      785.18      733.94     96.19 o 
 -31   5  10      249.99      267.59     44.37 o 
 -29   5  10        6.55       27.93     32.26 o 
 -27   5  10      171.28      165.00     38.57 o 
 -25   5  10       19.03       -0.58     30.38 o 
 -23   5  10     1175.12     1112.08     61.28 o 
 -21   5  10     1234.48     1269.02     53.63 o 
 -19   5  10      544.23      696.11     40.94 o 
 -17   5  10     1817.71     1617.84     54.74 o 
 -15   5  10      714.15      856.91     42.56 o 
 -13   5  10     1424.45     1401.77     51.10 o 
 -11   5  10     1008.00      968.39     43.63 o 
  -9   5  10     1085.35     1094.06     40.84 o 
  -7   5  10    11522.39    11816.87    179.42 o 
  -5   5  10       56.89       45.72     18.76 o 
  -3   5  10     4152.87     4025.31     82.34 o 
  -1   5  10     4507.77     4771.92     84.59 o 
   1   5  10        3.09       -5.38     19.19 o 
   3   5  10       96.61      131.42     21.47 o 
   5   5  10     9987.73    10896.35    166.99 o 
   7   5  10     3127.56     3004.16     97.45 o 
   9   5  10    14831.90    14756.60    230.00 o 
  11   5  10        2.58       18.59     24.54 o 
  13   5  10    10074.33    10759.40    197.67 o 
  15   5  10      360.32      469.89     39.62 o 
  17   5  10     4883.23     4605.61    115.31 o 
  19   5  10      752.50      794.97     48.95 o 
  21   5  10       59.41       60.44     33.58 o 
  23   5  10     1496.33     1538.10    144.26 o 
  25   5  10     2206.41     1932.98    169.15 o 
  27   5  10      436.13      354.65     66.89 o 
  29   5  10       36.88       49.35     63.30 o 
  31   5  10     1150.31     1087.53     81.34 o 
  33   5  10       25.57       34.91     42.40 o 
  35   5  10        0.24       14.37     41.49 o 
 -40   6  10        1.51       12.88     44.18 o 
 -38   6  10      517.63      460.37     63.18 o 
 -36   6  10       51.51       35.49     41.98 o 
 -34   6  10      282.93      236.15     46.30 o 
 -32   6  10     1527.52     1543.27     77.56 o 
 -30   6  10       14.42       -7.12     31.43 o 
 -28   6  10        1.39        0.61     31.04 o 
 -26   6  10      262.75      266.68     42.16 o 
 -24   6  10        1.98        5.76     29.73 o 
 -22   6  10      502.39      464.58     38.46 o 
 -20   6  10     2027.04     2134.26     65.61 o 
 -18   6  10      169.93      182.69     29.06 o 
 -16   6  10       23.71       21.18     22.88 o 
 -14   6  10      149.41      137.33     26.65 o 
 -12   6  10      968.31     1183.00     47.35 o 
 -10   6  10       37.66       26.19     16.86 o 
  -8   6  10     1251.15     1141.05     41.18 o 
  -6   6  10     2011.55     2795.38     64.51 o 
  -4   6  10       80.94       96.15     20.43 o 
  -2   6  10     1749.20     2059.93     51.18 o 
   0   6  10     1457.05     1341.82     44.23 o 
   2   6  10     4607.93     4824.97    102.24 o 
   4   6  10     1306.69     1369.81     42.72 o 
   6   6  10      113.10       36.09     22.00 o 
   8   6  10        1.07       -9.21     21.63 o 
  10   6  10      256.23      289.16     48.28 o 
  12   6  10     3871.90     3995.89    106.46 o 
  14   6  10     1063.97     1135.75     66.26 o 
  16   6  10      412.22      297.15     44.17 o 
  18   6  10     1238.27     1137.96     63.29 o 
  20   6  10     1380.15     1238.27    101.32 o 
  22   6  10      655.87      605.75     62.59 o 
  24   6  10       46.88       78.48     41.23 o 
  26   6  10      114.90      168.72     53.55 o 
  28   6  10      268.19      144.68     48.88 o 
  30   6  10       49.49       90.92     43.34 o 
  32   6  10       74.08      104.50     48.83 o 
  34   6  10       59.77       42.86     59.90 o 
 -39   7  10      384.46      379.03     62.60 o 
 -37   7  10       12.50      -13.70     41.80 o 
 -35   7  10     1270.09     1094.26     81.86 o 
 -33   7  10      818.24      946.06     65.49 o 
 -31   7  10       90.82      148.59     39.82 o 
 -29   7  10     2065.29     1895.43     80.32 o 
 -27   7  10       17.34       -3.44     31.01 o 
 -25   7  10      275.67      374.92     48.73 o 
 -23   7  10        2.79       -3.96     25.07 o 
 -21   7  10     2041.45     2070.88     66.59 o 
 -19   7  10     1128.68     1015.47     56.63 o 
 -17   7  10      244.49      277.63     31.76 o 
 -15   7  10     2485.06     2616.06     78.37 o 
 -13   7  10     1084.59     1203.35     49.61 o 
 -11   7  10      953.57     1003.91     45.11 o 
  -9   7  10        9.07        7.08     16.96 o 
  -7   7  10       13.07       49.55     20.16 o 
  -5   7  10     2366.16     2513.25     64.50 o 
  -3   7  10     1816.07     1923.07     64.26 o 
  -1   7  10       69.18       46.11     23.14 o 
   1   7  10      769.58      978.44     70.29 o 
   3   7  10      711.25      607.79     38.01 o 
   5   7  10     4273.32     4331.00    107.67 o 
   7   7  10     4163.68     4246.29    108.01 o 
   9   7  10      198.68      177.57     34.28 o 
  11   7  10      619.14      586.10     47.86 o 
  13   7  10     1779.23     1676.20     70.71 o 
  15   7  10      571.48      577.28     66.12 o 
  17   7  10      881.64      787.62     79.31 o 
  19   7  10       74.88       40.52     33.67 o 
  21   7  10      205.63      170.13     62.84 o 
  23   7  10      552.51      489.48     60.61 o 
  25   7  10      301.24      345.88     54.43 o 
  27   7  10     1029.13     1033.22    113.69 o 
  29   7  10        5.95       36.97     43.12 o 
  31   7  10      275.11      312.20     71.16 o 
  33   7  10        6.69       13.77     43.04 o 
 -40   8  10      432.46      550.23     79.66 o 
 -38   8  10       66.94       69.76     46.56 o 
 -36   8  10     1418.47     1202.84     86.62 o 
 -34   8  10       48.15       62.18     44.09 o 
 -32   8  10     1137.51     1311.37     78.72 o 
 -30   8  10      142.63      110.03     38.38 o 
 -28   8  10       89.63       68.01     37.13 o 
 -26   8  10      658.61      650.60     53.83 o 
 -24   8  10     5056.14     5424.60    118.69 o 
 -22   8  10     3880.81     3998.79     96.59 o 
 -20   8  10     1470.46     1374.90     72.23 o 
 -18   8  10      703.65      707.02     49.45 o 
 -16   8  10      824.10      843.95     46.10 o 
 -14   8  10        0.34        2.98     21.64 o 
 -12   8  10     1094.97     1066.44     47.14 o 
 -10   8  10     1328.14     1362.05     60.65 o 
  -8   8  10      142.27      203.98     41.75 o 
  -6   8  10     3463.07     3761.62     92.31 o 
  -4   8  10     4833.23     4331.19     93.64 o 
  -2   8  10        7.66      -21.76     21.76 o 
   0   8  10     1741.23     1870.58     68.33 o 
   2   8  10     2154.06     2067.41     61.59 o 
   4   8  10      189.05      211.85     34.90 o 
   6   8  10     1494.39     1247.51     69.99 o 
   8   8  10      611.24      508.15     50.73 o 
  10   8  10      645.62      696.35     51.52 o 
  12   8  10        9.67       27.00     30.39 o 
  14   8  10     7422.76     6367.83    146.84 o 
  16   8  10     5811.19     5570.41    200.64 o 
  18   8  10     1151.70     1251.32    115.14 o 
  20   8  10     1275.46     1229.20     68.73 o 
  22   8  10       21.70       21.02     33.80 o 
  24   8  10      343.67      228.41     50.56 o 
  26   8  10        4.27       19.86     43.72 o 
  28   8  10      908.07     1118.37     85.50 o 
  30   8  10      854.97      832.45     86.84 o 
  32   8  10      727.69      633.93    125.88 o 
 -39   9  10      306.27      271.97     56.73 o 
 -37   9  10       33.43      -31.74     40.07 o 
 -35   9  10      976.72      965.53    135.67 o 
 -33   9  10     2625.93     2685.27    115.43 o 
 -31   9  10     1238.98     1315.15     84.93 o 
 -29   9  10      662.56      775.97     59.77 o 
 -27   9  10       87.36       97.42     37.51 o 
 -25   9  10      459.84      593.00     46.41 o 
 -23   9  10     1199.91     1155.42     63.61 o 
 -21   9  10     4729.19     4668.91    155.98 o 
 -19   9  10      582.82      468.51     63.43 o 
 -17   9  10     2324.68     2138.07     75.81 o 
 -15   9  10      724.15      694.39     56.69 o 
 -13   9  10     6642.28     6271.93    140.35 o 
 -11   9  10       44.24       73.78     29.41 o 
  -9   9  10     6723.52     6702.67    145.09 o 
  -7   9  10      130.63      216.45     32.35 o 
  -5   9  10      248.96      224.23     31.55 o 
  -3   9  10     2500.25     2456.57     69.22 o 
  -1   9  10     7618.04     8170.08    155.54 o 
   1   9  10     2504.90     2606.29     71.24 o 
   3   9  10      468.92      511.37     44.95 o 
   5   9  10     1489.66     1730.32     70.82 o 
   7   9  10     1044.74     1055.07     68.45 o 
   9   9  10       65.62       -4.70     29.33 o 
  11   9  10     1919.60     1736.14     73.26 o 
  13   9  10     2329.20     2182.92     80.42 o 
  15   9  10      102.87      144.48     37.22 o 
  17   9  10     2179.11     2491.39    105.16 o 
  19   9  10     1192.46     1199.13    103.45 o 
  21   9  10      114.45      132.01     39.36 o 
  23   9  10      273.76      234.09     43.03 o 
  25   9  10        8.13        1.32     40.00 o 
  27   9  10       12.37      -29.80     39.37 o 
  29   9  10      661.62      720.25     72.89 o 
  31   9  10     2775.93     3372.51    250.77 o 
  33   9  10      535.32      570.35     85.16 o 
 -38  10  10      289.87      288.46     71.17 o 
 -36  10  10      963.27     1061.53    126.86 o 
 -34  10  10     2358.17     2359.36    132.29 o 
 -32  10  10     2988.81     3009.04    402.81 o 
 -30  10  10     4512.27     4448.94    151.56 o 
 -28  10  10      415.04      522.21     59.60 o 
 -26  10  10      412.68      463.58     57.36 o 
 -24  10  10     1166.38     1190.92     65.77 o 
 -22  10  10     8850.50     8315.01    177.48 o 
 -20  10  10     1717.04     1674.97     82.19 o 
 -18  10  10     5538.12     5483.92    131.38 o 
 -16  10  10       13.25       13.55     27.99 o 
 -14  10  10     2742.21     2398.60     80.62 o 
 -12  10  10       19.46      -18.34     26.72 o 
 -10  10  10     7668.95     7247.26    153.87 o 
  -8  10  10       65.70      100.21     29.52 o 
  -6  10  10     4991.08     5195.52    117.99 o 
  -4  10  10      524.26      429.91     44.32 o 
  -2  10  10     6107.69     6031.17    120.26 o 
   0  10  10      454.93      563.75     56.77 o 
   2  10  10     7709.50     7828.85    165.44 o 
   4  10  10     3792.91     3867.36    106.08 o 
   6  10  10      118.41      162.73     36.58 o 
   8  10  10     5283.08     5526.40    133.65 o 
  10  10  10      816.22      828.43     56.78 o 
  12  10  10       21.09       -0.02     31.45 o 
  14  10  10       56.36       86.22     35.85 o 
  16  10  10     1473.75     1333.91     83.96 o 
  18  10  10     1797.35     1765.34     83.96 o 
  20  10  10     1751.43     1503.63     91.77 o 
  22  10  10      363.40      364.37     49.11 o 
  24  10  10      569.39      472.70     53.53 o 
  26  10  10     1051.47     1050.52     82.26 o 
  28  10  10     1837.01     1737.01    156.70 o 
  30  10  10      628.63      643.76    119.62 o 
 -35  11  10     1034.83     1205.87    175.24 o 
 -33  11  10     2077.43     2229.93    130.16 o 
 -31  11  10     2881.71     2707.70    139.49 o 
 -29  11  10     1518.75     1672.89    242.87 o 
 -27  11  10       75.82       56.72     53.40 o 
 -25  11  10     2371.67     2034.29    109.73 o 
 -23  11  10     4970.23     5052.37    131.58 o 
 -21  11  10     3101.86     2841.41    110.44 o 
 -19  11  10     3926.31     3550.72    103.98 o 
 -17  11  10      496.89      571.92     49.64 o 
 -15  11  10      937.68      853.84     55.39 o 
 -13  11  10      325.06      322.20     40.88 o 
 -11  11  10    10254.82     9613.65    191.36 o 
  -9  11  10     8905.06     8901.29    180.25 o 
  -7  11  10    17505.06    16532.47    280.63 o 
  -5  11  10     2038.47     1955.80     69.77 o 
  -3  11  10      607.12      749.62     46.17 o 
  -1  11  10     3016.06     2828.08     96.70 o 
   1  11  10       90.89       84.19     32.52 o 
   3  11  10      166.01       69.29     33.05 o 
   5  11  10      497.86      563.49     60.49 o 
   7  11  10     1265.03     1380.46     69.40 o 
   9  11  10     2534.83     2353.22    113.00 o 
  11  11  10     2282.97     1975.62    101.89 o 
  13  11  10      209.20      232.38     42.08 o 
  15  11  10      489.29      506.62     52.51 o 
  17  11  10     2921.16     3031.45    100.93 o 
  19  11  10     2568.56     2408.24    173.71 o 
  21  11  10      337.27      338.94     48.34 o 
  23  11  10       65.60       86.83     39.44 o 
  25  11  10      579.94      661.75     61.28 o 
  27  11  10     1040.59     1011.59    121.09 o 
  29  11  10     1418.92     1334.88    122.14 o 
 -34  12  10     2245.57     2194.70    189.56 o 
 -32  12  10     1791.07     1575.61    117.98 o 
 -30  12  10     3366.41     3670.82    314.94 o 
 -28  12  10     1199.05     1280.41     98.68 o 
 -26  12  10      126.40      143.03     39.35 o 
 -24  12  10     1935.98     2067.01     83.92 o 
 -22  12  10     5290.52     5419.20    137.13 o 
 -20  12  10     4614.08     4544.85    146.20 o 
 -18  12  10     8337.16     8227.01    176.51 o 
 -16  12  10     2283.65     2164.54     81.33 o 
 -14  12  10      213.73      172.68     36.42 o 
 -12  12  10     1551.88     1532.75     69.39 o 
 -10  12  10     6433.41     6235.04    155.75 o 
  -8  12  10     5240.89     5065.54    153.15 o 
  -6  12  10     2126.55     2091.29    108.44 o 
  -4  12  10     3220.81     3125.52     90.60 o 
  -2  12  10      275.70      273.54     35.88 o 
   0  12  10     2092.84     2105.13    153.47 o 
   2  12  10     3665.42     3293.68    106.55 o 
   4  12  10     3103.47     2813.29     95.62 o 
   6  12  10     2048.41     1823.22     93.12 o 
   8  12  10     5936.03     5465.54    136.63 o 
  10  12  10       76.02       90.54     39.47 o 
  12  12  10       52.68       91.71     39.61 o 
  14  12  10      285.58      379.17     69.13 o 
  16  12  10     4632.28     4818.80    223.17 o 
  18  12  10     1154.59     1064.69     67.27 o 
  20  12  10     2594.14     2657.27     98.04 o 
  22  12  10       85.15      108.09     40.75 o 
  24  12  10      208.71      211.05     45.50 o 
  26  12  10       49.55       41.38     39.41 o 
  28  12  10      566.62      641.46    106.75 o 
 -33  13  10      977.33      839.89     96.85 o 
 -31  13  10     1321.66     1086.02    100.79 o 
 -29  13  10      344.02      449.72     77.85 o 
 -27  13  10      375.83      385.32     61.42 o 
 -25  13  10       21.13       -4.91     33.25 o 
 -23  13  10       32.53       15.88     32.85 o 
 -21  13  10      994.34     1070.29     73.96 o 
 -19  13  10     6071.60     6132.35    147.60 o 
 -17  13  10     2899.15     2804.55    105.94 o 
 -15  13  10      941.15     1036.94     87.49 o 
 -13  13  10     1289.30     1428.92     70.28 o 
 -11  13  10     2184.06     2040.26    117.15 o 
  -9  13  10     4915.18     4758.24    122.71 o 
  -7  13  10    13026.44    12508.26    289.82 o 
  -5  13  10     5542.79     5206.36    124.70 o 
  -3  13  10      295.45      335.66     40.84 o 
  -1  13  10     7159.28     6996.65    159.52 o 
   1  13  10     4521.33     4369.28    119.01 o 
   3  13  10     1291.76     1411.50     71.97 o 
   5  13  10     5054.46     5049.24    131.59 o 
   7  13  10     2069.19     1929.29     81.68 o 
   9  13  10     1556.23     1764.83     80.23 o 
  11  13  10     1218.96     1075.07     66.64 o 
  13  13  10     2600.44     2484.91     91.75 o 
  15  13  10       46.98       50.89     35.83 o 
  17  13  10      726.62      692.18     59.54 o 
  19  13  10      431.80      377.97     50.93 o 
  21  13  10       43.05       74.22     39.96 o 
  23  13  10       70.03       58.92     37.94 o 
  25  13  10      678.43      623.00     61.90 o 
  27  13  10      156.55      243.27     64.81 o 
 -32  14  10      691.62      570.64    117.48 o 
 -30  14  10      794.10      817.53     93.35 o 
 -28  14  10       19.22       19.54     52.83 o 
 -26  14  10      373.07      346.63     49.50 o 
 -24  14  10      968.09     1026.70     71.96 o 
 -22  14  10     1601.81     1506.19     97.90 o 
 -20  14  10     1242.86     1268.17     97.19 o 
 -18  14  10      876.42      797.47     57.86 o 
 -16  14  10      391.86      396.05     47.28 o 
 -14  14  10      304.85      253.49     41.92 o 
 -12  14  10     2075.42     1941.83     77.46 o 
 -10  14  10     4872.71     4978.83    127.78 o 
  -8  14  10     4992.06     4967.79    127.84 o 
  -6  14  10     1750.23     1876.55     86.04 o 
  -4  14  10       10.11       14.68     29.95 o 
  -2  14  10      784.89      711.84    124.97 o 
   0  14  10      930.53      887.57     60.84 o 
   2  14  10     1120.23     1052.84     64.90 o 
   4  14  10     1887.14     1800.57     80.01 o 
   6  14  10     2928.18     3022.86    100.60 o 
   8  14  10      276.55      307.60     53.44 o 
  10  14  10      205.26      164.09     41.80 o 
  12  14  10       60.06       66.35     37.35 o 
  14  14  10      647.68      713.97     61.84 o 
  16  14  10      113.00      107.03     41.69 o 
  18  14  10     1861.87     2049.24     95.90 o 
  20  14  10       62.72       65.09     39.34 o 
  22  14  10       12.71      -31.93     34.65 o 
  24  14  10       14.79        9.75     37.84 o 
  26  14  10      924.07      768.95     97.02 o 
 -29  15  10       25.40      -15.80     79.97 o 
 -27  15  10        7.88       43.58     52.12 o 
 -25  15  10      262.30      304.23     77.92 o 
 -23  15  10      245.54      295.46     46.87 o 
 -21  15  10       46.80       38.52     35.62 o 
 -19  15  10      137.91      126.66     39.61 o 
 -17  15  10      725.53      587.66     52.92 o 
 -15  15  10       75.39      147.78     38.27 o 
 -13  15  10      384.19      420.49     48.49 o 
 -11  15  10      451.25      513.22     68.68 o 
  -9  15  10      397.14      321.13     46.60 o 
  -7  15  10       26.61       73.54     34.33 o 
  -5  15  10     1058.17     1066.96     76.39 o 
  -3  15  10     1200.09     1108.42     85.70 o 
  -1  15  10      120.10      153.53     40.88 o 
   1  15  10      331.69      348.72     47.43 o 
   3  15  10     1905.85     1871.33    135.95 o 
   5  15  10     1299.71     1065.76     70.68 o 
   7  15  10     3301.76     3283.82    145.21 o 
   9  15  10       27.58       22.28     37.76 o 
  11  15  10      288.71      241.39     45.62 o 
  13  15  10      220.03      294.35     48.49 o 
  15  15  10     3532.01     3816.78    224.11 o 
  17  15  10      383.95      375.91     51.83 o 
  19  15  10      238.83      260.56     48.05 o 
  21  15  10       41.76       95.98     43.60 o 
  23  15  10      190.54      152.62     45.80 o 
 -26  16  10      309.84      268.27     67.54 o 
 -24  16  10        4.91      -43.83     43.83 o 
 -22  16  10        6.16      -35.96     37.53 o 
 -20  16  10        9.04      -26.12     37.19 o 
 -18  16  10       46.20      -13.07     58.12 o 
 -16  16  10        8.81        1.80     33.79 o 
 -14  16  10      488.07      557.23     53.92 o 
 -12  16  10      264.11      247.92     43.78 o 
 -10  16  10        8.85       32.31     33.86 o 
  -8  16  10      464.78      430.01     83.22 o 
  -6  16  10     1515.23     1420.79     83.16 o 
  -4  16  10     3932.06     4100.08    311.48 o 
  -2  16  10      134.21      142.95     43.87 o 
   0  16  10      512.51      426.11     53.04 o 
   2  16  10      101.34       72.53     37.87 o 
   4  16  10      492.07      542.26     69.19 o 
   6  16  10      881.42      897.16     69.40 o 
   8  16  10     1303.33     1356.52     78.22 o 
  10  16  10       73.50       87.18     47.59 o 
  12  16  10      911.93      927.60     68.18 o 
  14  16  10        4.04      -26.01     34.81 o 
  16  16  10      335.09      282.61     49.52 o 
  18  16  10      456.30      521.16     58.97 o 
  20  16  10       58.03       38.56     41.65 o 
 -23  17  10      460.72      402.24     75.74 o 
 -21  17  10        6.32      -29.81     38.65 o 
 -19  17  10      254.53      239.71     53.11 o 
 -17  17  10      177.54      197.56     48.17 o 
 -15  17  10      361.01      346.06     55.07 o 
 -13  17  10      468.76      595.83     63.30 o 
 -11  17  10      118.70      123.09     46.62 o 
  -9  17  10      765.68      803.46     69.70 o 
  -7  17  10       73.48       37.41     40.58 o 
  -5  17  10     2093.24     1884.60    236.94 o 
  -3  17  10      277.72      205.56     58.63 o 
  -1  17  10      379.05      460.20     58.07 o 
   1  17  10       14.05        6.94     35.65 o 
   3  17  10      304.49      313.70     49.50 o 
   5  17  10        9.83       55.79     38.29 o 
   7  17  10      324.02      392.38     52.59 o 
   9  17  10       13.59       -6.11     37.94 o 
  11  17  10       14.76       31.81     38.10 o 
  13  17  10      331.62      455.53     56.00 o 
  15  17  10      255.83      321.31     52.00 o 
  17  17  10       24.20       19.12     39.67 o 
 -20  18  10      183.00      138.15     49.39 o 
 -18  18  10       11.19        2.23     64.40 o 
 -16  18  10      124.02      137.82     48.53 o 
 -14  18  10       66.27       75.83     44.28 o 
 -12  18  10        2.52      -20.20     38.92 o 
 -10  18  10       67.18       96.30     45.68 o 
  -8  18  10       10.20      -17.95     45.95 o 
  -6  18  10      148.93      186.35     61.24 o 
  -4  18  10        0.85       22.80     49.30 o 
  -2  18  10      381.57      348.48     69.80 o 
   0  18  10      356.22      341.20     56.46 o 
   2  18  10        0.98       -6.65     39.64 o 
   4  18  10      193.45      264.43     53.91 o 
   6  18  10        0.41       15.93     40.98 o 
   8  18  10      117.84       65.76     43.63 o 
  10  18  10      148.99       83.19     41.17 o 
  12  18  10       62.03       92.06     43.34 o 
  14  18  10       69.22       36.86     48.12 o 
 -15  19  10      524.55      521.38     67.74 o 
 -13  19  10      173.81      106.75     48.09 o 
 -11  19  10      878.98      975.91     79.49 o 
  -9  19  10      550.20      462.68     74.23 o 
  -7  19  10       51.64       78.28     72.56 o 
  -5  19  10        0.53       43.31     58.74 o 
  -3  19  10      666.85      607.49     82.38 o 
  -1  19  10       85.25       91.79     56.64 o 
   1  19  10       75.14      134.89     48.53 o 
   3  19  10        1.32       58.68     43.23 o 
   5  19  10      286.90      220.24     51.80 o 
   7  19  10      649.79      734.11     89.15 o 
   9  19  10       41.98       51.39     44.60 o 
  -8  20  10      641.35      665.31    171.29 o 
  -6  20  10      198.93      191.50     63.04 o 
  -4  20  10      236.07      301.97     89.35 o 
  -2  20  10      322.92      349.60     72.19 o 
   0  20  10        0.72       23.09     54.40 o 
   2  20  10      105.04       49.31     73.06 o 
 -41   1  11        8.62       29.38     38.49 o 
 -39   1  11      560.50      671.15     60.45 o 
 -37   1  11     1757.13     1833.73    129.96 o 
 -35   1  11       11.42      -26.72     32.99 o 
 -33   1  11       16.34       31.54     34.23 o 
 -31   1  11       49.97       19.39     33.44 o 
 -29   1  11      299.50      332.57     45.15 o 
 -27   1  11      417.33      389.23     63.41 o 
 -25   1  11     1874.56     1758.67    122.41 o 
 -23   1  11     2699.32     2454.81     83.43 o 
 -21   1  11    15617.76    15626.91    277.68 o 
 -19   1  11     7059.11     7331.57    155.83 o 
 -17   1  11     9059.91     8638.78    193.09 o 
 -15   1  11     1660.47     1550.31     69.67 o 
 -13   1  11      572.16      655.94     36.02 o 
 -11   1  11     3559.64     4091.23     75.30 o 
  -9   1  11     3651.94     4163.50     76.82 o 
  -7   1  11     4756.75     5490.85    101.57 o 
  -5   1  11        8.71        7.94     18.10 o 
  -3   1  11     4627.09     5562.02    113.78 o 
  -1   1  11      554.44      698.87     34.07 o 
   1   1  11     3381.66     3878.13     76.05 o 
   3   1  11     2346.76     2301.64     77.33 o 
   5   1  11     3092.10     3327.26     75.87 o 
   7   1  11     2169.25     2449.30     77.71 o 
   9   1  11     1662.41     1836.71     50.98 o 
  11   1  11      676.80      781.60     43.66 o 
  13   1  11       12.54       36.59     30.22 o 
  15   1  11     3901.92     3909.21    110.77 o 
  17   1  11     2840.29     2500.00     85.91 o 
  19   1  11     1008.45     1242.39     67.70 o 
  21   1  11      441.26      409.02     47.59 o 
  23   1  11       14.42       25.11     32.21 o 
  25   1  11      459.38      450.11     50.90 o 
  27   1  11       60.57       80.36     37.09 o 
  29   1  11      346.10      415.75     50.69 o 
  31   1  11      795.90      880.94    111.09 o 
  33   1  11     3043.02     3346.16    134.03 o 
  35   1  11        8.34       28.37     36.41 o 
 -42   2  11      100.38      103.16     46.90 o 
 -40   2  11       10.67       26.72     36.57 o 
 -38   2  11      601.62      460.38     54.86 o 
 -36   2  11     1874.25     1825.68    110.80 o 
 -34   2  11      321.63      437.00     57.71 o 
 -32   2  11      206.74      227.68     42.90 o 
 -30   2  11      100.41       77.34     35.67 o 
 -28   2  11     2006.72     2245.48     84.39 o 
 -26   2  11       80.41       96.38     34.59 o 
 -24   2  11     2232.57     2276.90     80.80 o 
 -22   2  11     2290.42     2263.70     79.80 o 
 -20   2  11     1011.06      929.90     54.90 o 
 -18   2  11      446.96      530.83     44.99 o 
 -16   2  11     4327.07     4646.92     95.99 o 
 -14   2  11     4774.08     4703.64    127.49 o 
 -12   2  11       99.12      181.54     26.12 o 
 -10   2  11        9.86       26.86     16.64 o 
  -8   2  11    13856.63    14866.57    201.50 o 
  -6   2  11      635.41      818.99     36.33 o 
  -4   2  11    24167.61    24380.78    373.88 o 
  -2   2  11    27925.22    26619.13    368.02 o 
   0   2  11       59.93       54.99     18.99 o 
   2   2  11    10190.73    10404.13    168.85 o 
   4   2  11     1469.13     1714.04     65.79 o 
   6   2  11     1229.93     1247.99     42.69 o 
   8   2  11      426.72      416.02     29.45 o 
  10   2  11     4466.61     4350.11     95.86 o 
  12   2  11       23.16       39.12     25.55 o 
  14   2  11     1420.23     1428.18     57.52 o 
  16   2  11       94.78       46.73     32.30 o 
  18   2  11      178.48      220.08     41.38 o 
  20   2  11      640.32      712.93    125.22 o 
  22   2  11     1036.59     1163.61    112.29 o 
  24   2  11      605.59      537.84     52.35 o 
  26   2  11        5.79      -30.33     30.33 o 
  28   2  11       21.74       66.09     37.87 o 
  30   2  11     1643.10     1753.73    101.36 o 
  32   2  11       65.91       42.07     37.84 o 
  34   2  11      110.89      121.82     41.93 o 
  36   2  11      463.94      515.44     92.14 o 
 -41   3  11       43.28       19.59     44.33 o 
 -39   3  11      287.15      109.28     41.92 o 
 -37   3  11      770.10      670.90     59.58 o 
 -35   3  11     2110.77     2246.00     88.83 o 
 -33   3  11      343.05      323.44     46.72 o 
 -31   3  11      144.95      227.63     43.30 o 
 -29   3  11       30.58       -3.28     31.30 o 
 -27   3  11     5534.70     5833.81    142.43 o 
 -25   3  11     2708.50     2695.40     89.25 o 
 -23   3  11     7320.17     6740.54    151.65 o 
 -21   3  11     5609.48     5056.19    123.49 o 
 -19   3  11     8828.78     8766.19    241.46 o 
 -17   3  11     6326.02     6161.36    117.52 o 
 -15   3  11    22761.72    23044.31    416.58 o 
 -13   3  11    17471.99    16583.57    268.28 o 
 -11   3  11      923.67     1036.58     36.08 o 
  -9   3  11     5996.68     5992.46     98.88 o 
  -7   3  11      118.85      107.21     21.16 o 
  -5   3  11     1212.73     1602.00     54.46 o 
  -3   3  11     5976.72     6063.26    100.64 o 
  -1   3  11    24596.68    23950.73    336.46 o 
   1   3  11    14700.08    15031.52    206.69 o 
   3   3  11     3588.00     3151.05     66.98 o 
   5   3  11     1298.54     1095.93     42.90 o 
   7   3  11     5499.25     5519.57    105.16 o 
   9   3  11       68.03       36.80     24.92 o 
  11   3  11     1750.03     1526.45     57.37 o 
  13   3  11     1257.26     1674.54    110.39 o 
  15   3  11       30.76       30.98     27.12 o 
  17   3  11     3893.90     3852.39    178.84 o 
  19   3  11      274.64      213.19     41.36 o 
  21   3  11      213.50      207.09     41.41 o 
  23   3  11     1016.67     1006.20     75.03 o 
  25   3  11     1674.08     1511.56     76.94 o 
  27   3  11      186.88      245.96     50.32 o 
  29   3  11       62.69       84.94     38.63 o 
  31   3  11       95.45       87.44     38.73 o 
  33   3  11      232.38      145.64     77.61 o 
  35   3  11      656.73      637.42     76.01 o 
 -42   4  11       14.59       35.69     45.00 o 
 -40   4  11      300.70      240.86     57.49 o 
 -38   4  11     3117.14     2899.63    104.94 o 
 -36   4  11     3006.56     3178.01    108.29 o 
 -34   4  11     1702.21     1764.17     84.22 o 
 -32   4  11     2336.66     2295.89    116.99 o 
 -30   4  11      813.33      918.52     61.74 o 
 -28   4  11     3038.67     3164.76    101.23 o 
 -26   4  11    16329.42    15568.88    341.14 o 
 -24   4  11    13769.96    13796.95    345.13 o 
 -22   4  11     1515.83     1527.47     69.21 o 
 -20   4  11        4.48       11.79     27.62 o 
 -18   4  11      144.22      183.69     29.46 o 
 -16   4  11     4878.16     4788.81    168.57 o 
 -14   4  11     9394.57     9060.26    155.89 o 
 -12   4  11    21555.12    22435.98    323.39 o 
 -10   4  11     2790.73     3154.39     64.35 o 
  -8   4  11       80.62       35.34     18.65 o 
  -6   4  11      124.41      201.62     24.65 o 
  -4   4  11    14748.35    14013.06    194.04 o 
  -2   4  11    22644.44    22233.96    288.30 o 
   0   4  11    22349.55    21870.88    439.23 o 
   2   4  11     3359.28     3141.37     66.94 o 
   4   4  11     1148.39     1478.57     45.00 o 
   6   4  11      466.88      559.86     31.53 o 
   8   4  11     2876.79     2926.14     75.69 o 
  10   4  11      390.13      321.67     33.98 o 
  12   4  11     4638.47     4159.43    100.99 o 
  14   4  11     7754.07     7497.58    170.53 o 
  16   4  11      598.75      431.82     40.14 o 
  18   4  11      120.28      101.07     34.98 o 
  20   4  11      842.29      935.94     62.78 o 
  22   4  11      768.08      857.70     88.63 o 
  24   4  11      425.44      503.63     55.43 o 
  26   4  11      920.60      967.11     65.08 o 
  28   4  11       11.09       -6.43     38.34 o 
  30   4  11      322.48      382.41     66.71 o 
  32   4  11     1918.23     1594.69    184.13 o 
  34   4  11      960.08      994.18    154.01 o 
 -41   5  11      646.73      717.71     75.28 o 
 -39   5  11     2367.17     2075.32    104.90 o 
 -37   5  11      998.58     1038.69    118.13 o 
 -35   5  11     3142.36     3172.80    116.91 o 
 -33   5  11      529.67      520.54     61.27 o 
 -31   5  11      353.36      370.06     47.14 o 
 -29   5  11       24.75       10.45     32.77 o 
 -27   5  11     4615.43     4497.86    142.36 o 
 -25   5  11     8300.82     8219.23    222.66 o 
 -23   5  11     6393.47     6455.16    153.04 o 
 -21   5  11      150.34      130.14     34.92 o 
 -19   5  11      963.41      935.62     68.68 o 
 -17   5  11      475.42      433.76     39.33 o 
 -15   5  11     7895.95     7605.23    138.54 o 
 -13   5  11    14128.02    13319.93    210.71 o 
 -11   5  11     4592.48     4796.62     99.48 o 
  -9   5  11     3616.46     3522.52     70.34 o 
  -7   5  11      216.09      191.08     24.37 o 
  -5   5  11      623.86      524.82     32.21 o 
  -3   5  11     7504.16     7719.38    133.24 o 
  -1   5  11    12673.67    13154.87    185.33 o 
   1   5  11     6798.47     6718.20    122.52 o 
   3   5  11    11639.41    11604.22    167.69 o 
   5   5  11       85.21       99.79     21.38 o 
   7   5  11    14908.66    15612.54    241.44 o 
   9   5  11    15563.38    15620.24    243.70 o 
  11   5  11    10942.09    10866.00    309.13 o 
  13   5  11      806.23      839.72     48.88 o 
  15   5  11      646.45      762.86     47.15 o 
  17   5  11       62.69      113.73     31.81 o 
  19   5  11     2485.46     2682.59    108.68 o 
  21   5  11     2503.47     2279.28    101.50 o 
  23   5  11     6388.41     6081.92    213.63 o 
  25   5  11     1179.98     1126.38     81.22 o 
  27   5  11      157.31      157.76     55.92 o 
  29   5  11      595.97      455.25     59.80 o 
  31   5  11      812.78      890.69     76.13 o 
  33   5  11      844.47      644.48     80.10 o 
 -40   6  11      541.12      611.60     71.09 o 
 -38   6  11     1423.31     1418.14    149.03 o 
 -36   6  11     3069.65     3559.57    117.22 o 
 -34   6  11     1078.14     1083.92     70.27 o 
 -32   6  11       56.96       39.44     34.88 o 
 -30   6  11       66.78       57.90     34.61 o 
 -28   6  11     6073.25     5576.45    141.40 o 
 -26   6  11     4915.89     4977.93    129.31 o 
 -24   6  11     3622.48     3877.78    110.21 o 
 -22   6  11    11044.30     9844.83    197.93 o 
 -20   6  11      846.99      951.35     78.94 o 
 -18   6  11     2236.05     2086.92     65.35 o 
 -16   6  11     7454.45     7702.60    141.39 o 
 -14   6  11    18201.50    17471.85    265.11 o 
 -12   6  11    10366.60    10341.52    172.78 o 
 -10   6  11     7543.32     7566.31    135.64 o 
  -8   6  11     3245.53     3362.44    104.04 o 
  -6   6  11     9683.45    10311.58    164.26 o 
  -4   6  11    25406.92    27548.52    351.43 o 
  -2   6  11    32292.67    31912.73    400.99 o 
   0   6  11    40495.97    41943.54    515.54 o 
   2   6  11     5269.69     4662.71     96.85 o 
   4   6  11     1061.00     1166.05     47.38 o 
   6   6  11      419.71      424.48     50.59 o 
   8   6  11     3483.10     3551.96     97.54 o 
  10   6  11     9848.47     9308.90    185.63 o 
  12   6  11    17639.75    18812.08    323.36 o 
  14   6  11      313.84      302.94     46.74 o 
  16   6  11     2585.74     2353.73     83.02 o 
  18   6  11        4.59      -11.94     30.50 o 
  20   6  11     5343.94     5450.71    162.35 o 
  22   6  11     2190.09     2026.49    242.85 o 
  24   6  11     4020.12     4225.21    237.28 o 
  26   6  11      458.95      524.27     64.34 o 
  28   6  11       32.89       58.28     44.41 o 
  30   6  11     1625.33     1533.32    145.69 o 
  32   6  11     1149.81     1026.26    123.68 o 
  34   6  11      665.45      554.84    130.32 o 
 -39   7  11     1029.37     1089.97    100.07 o 
 -37   7  11     6623.01     6994.75    464.02 o 
 -35   7  11     2969.43     2913.29    105.34 o 
 -33   7  11      916.25      844.46     70.54 o 
 -31   7  11       79.87       72.24     35.89 o 
 -29   7  11     4175.66     4114.99    209.76 o 
 -27   7  11     3496.29     3465.94    106.08 o 
 -25   7  11     6588.21     6629.18    172.52 o 
 -23   7  11      968.87     1072.93     70.25 o 
 -21   7  11      517.85      424.51     39.22 o 
 -19   7  11      134.75      225.34     34.38 o 
 -17   7  11     7166.95     6785.88    131.36 o 
 -15   7  11    16279.33    15856.31    246.27 o 
 -13   7  11    10056.61     9771.96    211.77 o 
 -11   7  11    11791.12    11447.70    187.44 o 
  -9   7  11     1473.39     1615.87    115.14 o 
  -7   7  11       20.78       58.64     26.22 o 
  -5   7  11     4464.02     4248.00    100.28 o 
  -3   7  11    23198.91    23453.88    337.36 o 
  -1   7  11    17218.58    17007.23    256.94 o 
   1   7  11     7827.45     8272.17    207.80 o 
   3   7  11       25.34       27.56     22.07 o 
   5   7  11     1652.17     1858.23     69.94 o 
   7   7  11     1146.84      983.23     55.72 o 
   9   7  11     5246.12     5191.97    125.68 o 
  11   7  11     7655.91     6934.04    153.19 o 
  13   7  11    16568.77    16158.50    287.84 o 
  15   7  11     5150.68     5035.60    128.48 o 
  17   7  11      249.83      146.84     37.68 o 
  19   7  11     1204.72     1092.02     65.11 o 
  21   7  11     5728.98     5500.65    166.18 o 
  23   7  11     1754.12     1801.39    162.80 o 
  25   7  11     2895.09     2944.91    119.33 o 
  27   7  11     6021.95     6483.04    387.01 o 
  29   7  11      513.85      424.95     61.45 o 
  31   7  11       21.18       23.46     51.22 o 
  33   7  11      794.22      726.37     73.82 o 
 -38   8  11     1985.61     2086.33    190.05 o 
 -36   8  11      961.95     1045.09    146.24 o 
 -34   8  11      241.93      195.79     47.31 o 
 -32   8  11       14.78        5.03     34.36 o 
 -30   8  11      216.41      236.18     44.26 o 
 -28   8  11      431.63      365.07     47.12 o 
 -26   8  11     4312.15     4374.40    121.60 o 
 -24   8  11     3585.65     3825.51    111.16 o 
 -22   8  11     1680.26     1796.86     64.88 o 
 -20   8  11      347.26      350.51     37.23 o 
 -18   8  11      125.71      159.58     30.54 o 
 -16   8  11     3957.19     3864.99     92.30 o 
 -14   8  11    20668.04    20008.43    335.78 o 
 -12   8  11     1877.46     1904.32     70.78 o 
 -10   8  11     1095.75      989.91     55.07 o 
  -8   8  11      261.44      248.74     32.62 o 
  -6   8  11     6197.53     5601.51    121.50 o 
  -4   8  11      148.67      207.39     29.76 o 
  -2   8  11    18663.60    18001.78    270.82 o 
   0   8  11     3787.85     3931.89     90.10 o 
   2   8  11      560.03      708.96     56.98 o 
   4   8  11     6293.61     5945.98    135.42 o 
   6   8  11    13448.13    12571.95    233.65 o 
   8   8  11    11521.50    11059.09    213.72 o 
  10   8  11     6585.32     5839.70    137.79 o 
  12   8  11     2950.06     2535.41     86.39 o 
  14   8  11      352.16      279.30     69.08 o 
  16   8  11      603.24      669.47     54.60 o 
  18   8  11       75.96       89.32     35.63 o 
  20   8  11     2579.15     2579.27    140.65 o 
  22   8  11      587.04      612.08     67.20 o 
  24   8  11     1650.82     1715.32    167.21 o 
  26   8  11      809.23      936.83    132.43 o 
  28   8  11      299.77      357.52     71.94 o 
  30   8  11      742.80      733.80    103.96 o 
  32   8  11      743.01      787.24     91.39 o 
 -37   9  11      840.82      944.67     82.16 o 
 -35   9  11       29.27        7.89     40.73 o 
 -33   9  11       24.35      -17.18     39.97 o 
 -31   9  11       83.43       98.52     38.26 o 
 -29   9  11     2810.72     2659.94    113.71 o 
 -27   9  11     2949.94     2898.05     98.59 o 
 -25   9  11      633.26      759.14     65.74 o 
 -23   9  11     2775.03     2526.67    113.36 o 
 -21   9  11      627.24      539.64     60.42 o 
 -19   9  11     1159.70     1213.71     63.86 o 
 -17   9  11      615.71      782.62     59.48 o 
 -15   9  11     5872.05     5632.07    170.87 o 
 -13   9  11       68.11       80.78     32.37 o 
 -11   9  11     7906.55     7794.30    163.44 o 
  -9   9  11     2533.36     2429.75     90.88 o 
  -7   9  11     3472.85     3388.95     90.17 o 
  -5   9  11        9.14       -3.10     24.16 o 
  -3   9  11     4051.35     3757.91     89.53 o 
  -1   9  11    20984.61    21565.73    318.10 o 
   1   9  11      543.84      739.70     44.85 o 
   3   9  11      716.71      673.64     50.03 o 
   5   9  11      454.14      441.29     53.57 o 
   7   9  11     5830.27     5958.32    139.82 o 
   9   9  11    10830.69    10652.00    210.32 o 
  11   9  11     3304.94     3423.48    138.94 o 
  13   9  11      407.65      275.83     42.21 o 
  15   9  11     1581.47     1651.75     74.68 o 
  17   9  11      417.40      438.99     49.30 o 
  19   9  11      397.35      429.32     50.40 o 
  21   9  11     2001.24     2046.81     86.56 o 
  23   9  11     1523.02     1371.23     88.67 o 
  25   9  11      299.44      462.57    106.70 o 
  27   9  11       35.40       56.79     45.41 o 
  29   9  11      116.95      121.35     48.57 o 
  31   9  11      107.55      124.53     49.77 o 
 -36  10  11     1061.51     1050.22    103.76 o 
 -34  10  11     1083.06     1033.56    102.26 o 
 -32  10  11       30.34       20.79     49.91 o 
 -30  10  11      142.65      119.15     45.36 o 
 -28  10  11     2218.50     2192.37     99.71 o 
 -26  10  11     5159.59     5099.38    174.49 o 
 -24  10  11      319.63      321.92     44.65 o 
 -22  10  11     2345.28     1955.28     76.47 o 
 -20  10  11      907.76      878.62     66.28 o 
 -18  10  11      693.36      566.80     57.04 o 
 -16  10  11      286.68      223.34     39.54 o 
 -14  10  11     1236.69      992.65     72.96 o 
 -12  10  11      473.29      486.01     45.93 o 
 -10  10  11      118.94      125.45     34.98 o 
  -8  10  11     4904.40     4788.46    135.56 o 
  -6  10  11     1098.40     1035.79     54.65 o 
  -4  10  11       72.78       79.55     29.86 o 
  -2  10  11     1761.36     1750.58     64.26 o 
   0  10  11       30.57       42.86     26.83 o 
   2  10  11     3884.53     3813.00    107.21 o 
   4  10  11     1468.13     1538.19     69.79 o 
   6  10  11      712.20      702.87     62.41 o 
   8  10  11     1644.15     1754.93     74.79 o 
  10  10  11      720.62      878.44     59.30 o 
  12  10  11     4906.15     5119.91    131.28 o 
  14  10  11      600.06      625.22     53.47 o 
  16  10  11     1127.55      897.54     60.89 o 
  18  10  11        5.70        0.40     33.49 o 
  20  10  11     2308.02     2092.73    100.03 o 
  22  10  11       12.60       12.30     35.85 o 
  24  10  11     1525.86     1500.14    111.11 o 
  26  10  11      925.33      843.18     91.44 o 
  28  10  11       16.12       39.20     50.43 o 
  30  10  11        5.18       18.73     43.30 o 
 -35  11  11      336.24      434.92     78.15 o 
 -33  11  11      194.04      126.72     57.83 o 
 -31  11  11      169.51       88.37     59.73 o 
 -29  11  11       79.62       47.65     50.25 o 
 -27  11  11       54.16       96.75     53.32 o 
 -25  11  11     2285.37     2027.80    117.26 o 
 -23  11  11      512.58      404.92     47.22 o 
 -21  11  11        0.83      -16.79     29.48 o 
 -19  11  11     1412.36     1266.58     67.33 o 
 -17  11  11     2332.69     2271.14     82.92 o 
 -15  11  11      497.79      482.86     47.32 o 
 -13  11  11      114.54      142.96     37.53 o 
 -11  11  11       23.13      -23.21     27.19 o 
  -9  11  11       92.15      127.21     41.89 o 
  -7  11  11     7761.84     7154.72    216.65 o 
  -5  11  11     1475.46     1454.79     63.43 o 
  -3  11  11      675.37      626.19     65.53 o 
  -1  11  11      999.36     1053.48     53.11 o 
   1  11  11     1221.61     1255.93     65.82 o 
   3  11  11       73.63       68.45     35.42 o 
   5  11  11      300.43      295.95     42.83 o 
   7  11  11      495.48      453.40     48.39 o 
   9  11  11      587.39      610.89     61.42 o 
  11  11  11       75.27       97.67     36.53 o 
  13  11  11      330.30      257.18     43.61 o 
  15  11  11     3215.61     3080.87    102.08 o 
  17  11  11      253.16      307.98     46.55 o 
  19  11  11      101.14      141.74     41.50 o 
  21  11  11      317.95      352.55     55.74 o 
  23  11  11     2390.17     2425.72    128.07 o 
  25  11  11       59.18      117.36     48.38 o 
  27  11  11      908.82     1030.14     85.50 o 
  29  11  11      133.03      116.14     49.41 o 
 -34  12  11        8.27       35.38     54.02 o 
 -32  12  11        7.20      -36.18     49.21 o 
 -30  12  11       75.83       43.08     43.04 o 
 -28  12  11       13.51        5.98     43.73 o 
 -26  12  11        9.69       -7.49     39.97 o 
 -24  12  11       47.83       52.41     35.79 o 
 -22  12  11      818.48      837.67     58.76 o 
 -20  12  11        6.75        1.25     31.04 o 
 -18  12  11        2.03       11.13     31.17 o 
 -16  12  11      525.41      544.74     53.93 o 
 -14  12  11     1083.66      932.69     59.62 o 
 -12  12  11        5.28       -2.79     29.86 o 
 -10  12  11      668.34      484.60     47.07 o 
  -8  12  11       62.25       63.66     38.91 o 
  -6  12  11      945.56      871.66     64.55 o 
  -4  12  11     1961.65     1900.61     71.65 o 
  -2  12  11     3634.57     3408.16    144.92 o 
   0  12  11      685.34      643.35     52.60 o 
   2  12  11      967.86     1067.45     63.78 o 
   4  12  11      220.63      141.76     37.38 o 
   6  12  11      750.05      699.17     55.58 o 
   8  12  11        1.40      -26.82     30.00 o 
  10  12  11       29.91       23.20     34.02 o 
  12  12  11       31.79       56.75     35.73 o 
  14  12  11      520.58      440.69     52.30 o 
  16  12  11      291.87      247.37     57.71 o 
  18  12  11       12.75      -15.28     34.12 o 
  20  12  11      806.12      902.40     66.17 o 
  22  12  11      480.86      487.51     56.25 o 
  24  12  11        6.32      -23.47     35.07 o 
  26  12  11      102.53       43.99     45.40 o 
  28  12  11        0.34        5.94     42.98 o 
 -33  13  11      252.60      244.84     69.11 o 
 -31  13  11       90.70      132.37     62.41 o 
 -29  13  11        4.66      -10.37     48.87 o 
 -27  13  11      214.55      259.73     55.26 o 
 -25  13  11      199.98      254.02     48.88 o 
 -23  13  11       44.05       31.23     42.89 o 
 -21  13  11        0.30       26.46     33.00 o 
 -19  13  11        1.97       23.33     32.87 o 
 -17  13  11      221.42      157.78     38.73 o 
 -15  13  11     1249.80     1159.51     64.86 o 
 -13  13  11      568.80      503.46     49.13 o 
 -11  13  11     1649.46     1769.90     76.61 o 
  -9  13  11     3284.88     3088.03     97.04 o 
  -7  13  11      147.00      157.07     43.11 o 
  -5  13  11     1021.52      961.13     67.67 o 
  -3  13  11      844.45      710.79    132.86 o 
  -1  13  11     3137.33     2913.92    117.85 o 
   1  13  11      451.31      540.81     52.18 o 
   3  13  11      486.07      470.61     50.94 o 
   5  13  11      123.90       63.00     35.71 o 
   7  13  11      215.52      241.83     43.35 o 
   9  13  11       72.31       39.83     36.67 o 
  11  13  11      318.24      395.03     49.92 o 
  13  13  11      171.02      157.97     42.00 o 
  15  13  11      106.63       96.13     39.07 o 
  17  13  11      520.51      472.77     64.84 o 
  19  13  11        7.21      -10.03     34.63 o 
  21  13  11       90.47        9.89     36.31 o 
  23  13  11      129.51      139.73     44.39 o 
  25  13  11      638.48      510.02     57.79 o 
 -30  14  11       40.51       38.60     54.40 o 
 -28  14  11       13.12       59.85     55.84 o 
 -26  14  11       10.54       37.64     36.36 o 
 -24  14  11     1229.26     1126.42     68.94 o 
 -22  14  11     2064.81     2037.60     83.00 o 
 -20  14  11     1150.31     1145.73     68.18 o 
 -18  14  11      125.80      124.07     37.06 o 
 -16  14  11      211.27      214.32     58.73 o 
 -14  14  11       30.40       71.98     34.52 o 
 -12  14  11      250.01      267.93     43.58 o 
 -10  14  11      205.68      165.36     38.86 o 
  -8  14  11      270.96      207.94     40.98 o 
  -6  14  11      994.37      963.31     81.62 o 
  -4  14  11     1322.82     1253.43    145.62 o 
  -2  14  11       66.07      137.92     41.80 o 
   0  14  11       57.26       30.28     32.98 o 
   2  14  11       67.27       98.57     37.92 o 
   4  14  11      147.15       93.74     39.26 o 
   6  14  11        2.34       10.04     34.81 o 
   8  14  11       21.87       87.43     37.96 o 
  10  14  11      269.98      258.92     46.45 o 
  12  14  11     1386.01     1261.71    101.46 o 
  14  14  11      146.99      112.30     40.33 o 
  16  14  11       40.37       69.67     39.56 o 
  18  14  11      145.45      137.67     50.59 o 
  20  14  11      481.48      540.65     58.71 o 
  22  14  11      575.22      697.55     76.96 o 
  24  14  11      107.16      101.54     43.32 o 
 -29  15  11      316.66      156.98     88.85 o 
 -27  15  11       38.21      -12.34     50.26 o 
 -25  15  11       32.80       61.29     41.61 o 
 -23  15  11       75.05      160.87     42.65 o 
 -21  15  11       12.51       14.19     34.45 o 
 -19  15  11        2.73       11.97     34.05 o 
 -17  15  11      201.07      149.07     39.83 o 
 -15  15  11      603.88      525.31     51.88 o 
 -13  15  11      786.76      661.76     55.53 o 
 -11  15  11     3040.47     2980.89     98.62 o 
  -9  15  11      309.74      321.13     44.73 o 
  -7  15  11      294.44      258.32     48.09 o 
  -5  15  11      922.05      929.51     93.79 o 
  -3  15  11     1117.88     1066.21     92.15 o 
  -1  15  11      594.66      672.12     63.82 o 
   1  15  11     1027.92     1154.71     69.60 o 
   3  15  11       18.57       23.39     35.57 o 
   5  15  11        0.81       24.78     35.55 o 
   7  15  11      434.46      546.23     55.33 o 
   9  15  11     1071.35     1206.71    146.43 o 
  11  15  11     1220.38     1326.17    113.14 o 
  13  15  11     1955.60     1880.93    222.73 o 
  15  15  11       45.45       51.81     39.02 o 
  17  15  11      240.20      297.47     50.46 o 
  19  15  11     1371.11     1325.70     94.99 o 
  21  15  11     1804.28     1756.01    227.20 o 
 -26  16  11     2623.21     2514.97    161.91 o 
 -24  16  11      533.90      529.32     64.20 o 
 -22  16  11      142.86      234.59     51.29 o 
 -20  16  11        7.71      -30.04     33.04 o 
 -18  16  11       54.99        7.61     34.08 o 
 -16  16  11      143.76       97.96     39.05 o 
 -14  16  11     2253.88     2441.31     91.40 o 
 -12  16  11      978.21      850.98     62.01 o 
 -10  16  11     1687.75     1591.84     84.18 o 
  -8  16  11      713.26      740.70     69.82 o 
  -6  16  11      609.62      815.77     87.13 o 
  -4  16  11       52.78       39.25     48.38 o 
  -2  16  11     2976.72     3107.22    144.79 o 
   0  16  11     3697.51     4065.46    135.79 o 
   2  16  11      841.92      874.41     65.76 o 
   4  16  11     1074.24     1204.54     74.42 o 
   6  16  11      535.49      570.86     58.83 o 
   8  16  11     3169.50     3039.83    182.40 o 
  10  16  11     1616.76     1360.39     77.39 o 
  12  16  11      861.55      849.53     66.12 o 
  14  16  11      679.01      675.85     73.94 o 
  16  16  11       25.17      -27.19     36.73 o 
  18  16  11        1.08      -27.34     37.80 o 
  20  16  11      759.66      584.33     90.40 o 
 -23  17  11     2963.82     3235.22    154.97 o 
 -21  17  11      635.13      581.53     65.29 o 
 -19  17  11        8.60       36.06     40.94 o 
 -17  17  11      481.03      430.11     59.80 o 
 -15  17  11     2572.24     2490.42    116.24 o 
 -13  17  11     1633.39     1863.89     96.86 o 
 -11  17  11     1895.83     2146.08     87.98 o 
  -9  17  11     1467.54     1671.24    105.37 o 
  -7  17  11      136.28      129.61     46.80 o 
  -5  17  11      450.02      317.01    116.00 o 
  -3  17  11     5125.53     5121.95    276.44 o 
  -1  17  11     2950.54     3618.34    231.02 o 
   1  17  11      138.78       95.45     43.98 o 
   3  17  11      230.62      207.18     45.80 o 
   5  17  11      353.82      539.31     57.95 o 
   7  17  11     1429.17     1663.08    162.59 o 
   9  17  11     2320.09     2342.24     97.26 o 
  11  17  11     3650.76     3801.97    123.45 o 
  13  17  11      762.82      870.55    115.94 o 
  15  17  11     1066.01     1142.63    111.55 o 
  17  17  11      358.76      190.30     75.53 o 
 -20  18  11     1016.65      904.23     94.50 o 
 -18  18  11      218.07      215.97     50.98 o 
 -16  18  11     1480.57     1377.02    106.06 o 
 -14  18  11     1089.63     1098.20     80.09 o 
 -12  18  11     1689.37     2143.49    101.79 o 
 -10  18  11      205.60      175.38     60.43 o 
  -8  18  11       12.15       36.50     52.13 o 
  -6  18  11       42.22        3.66     49.74 o 
  -4  18  11     2117.79     2379.02    128.45 o 
  -2  18  11      260.83      249.44    101.20 o 
   0  18  11       98.19       49.07     92.80 o 
   2  18  11      136.42      106.51     53.49 o 
   4  18  11      135.18      127.75     44.26 o 
   6  18  11       57.10        5.05     41.04 o 
   8  18  11      403.92      433.12     56.30 o 
  10  18  11      936.40      841.41     67.66 o
[truncated: 240,452 more chars]
